# Supplementary material for: Proteomic response of Escherichia coli to a membrane lytic and iron chelating truncated Amaranthus tricolor defensin
Source: BMC Microbiol. 2021 Apr 12;21:110. doi: 10.1186/s12866-021-02176-4 (PMC8042948; doi:10.1186/s12866-021-02176-4)
Supplement: Supplementary file 1 — Additional file 1: Tables S1 and S2. Tables detailing global proteomic identifications (Table S1) and Panther Gene Ontology enrichment analysis (Table S2). [file 12866_2021_2176_MOESM1_ESM.xlsx]

## Sheet: SupplementalTable_S1_Global
Supplemental Table S1. Global proteomics data. Significantly increasing and decreasing proteins are highlighted red and blue respectively.
Accession	Description	Primary gene name	Control-1	Control-2	Control-3	Control-4	Treated-1	Treated-2	Treated-3	Treated-4	P	FDR	log2(foldchange)	Category
P0AEL7	Ferrienterobactin-binding periplasmic protein OS=Escherichia coli O6:H1 (strain CFT073 / ATCC 700928 / UPEC) OX=199310 GN=fepB PE=3 SV=1	fepB	12.9031	13.62	13.6392	12.2822	16.5196	16.7469	16.5055	16.4848	4.53378e-05	0.000823293	3.45309	Fe-S binding
Q8FHF8	Protein YdeP OS=Escherichia coli O6:H1 (strain CFT073 / ATCC 700928 / UPEC) OX=199310 GN=ydeP PE=3 SV=1	ydeP	17.1158	16.9544	16.6629	16.7522	21.2427	20.6377	20.8295	20.8297	2.97117e-07	3.65226e-05	4.01358	Fe-S binding
A0A0H2V8T8	Dihydrothymine dehydrogenase OS=Escherichia coli O6:H1 (strain CFT073 / ATCC 700928 / UPEC) OX=199310 GN=yeiA PE=3 SV=1	yeiA	20.0292	20.2377	20.648	20.5411	16.8075	16.2885	16.9037	16.3287	2.05346e-06	0.000106451	-3.7819	Fe-S binding
A0A0H2VAB5	Hypothetical oxidoreductase yeiT OS=Escherichia coli O6:H1 (strain CFT073 / ATCC 700928 / UPEC) OX=199310 GN=yeiT PE=4 SV=1	yeiT	19.1038	19.3842	19.3253	19.0933	16.3185	16.017	15.7562	16.2956	8.6496e-07	7.82342e-05	-3.12983	Fe-S binding
P0AAJ2	Probable anaerobic dimethyl sulfoxide reductase chain YnfG OS=Escherichia coli O6:H1 (strain CFT073 / ATCC 700928 / UPEC) OX=199310 GN=ynfG PE=3 SV=2	ynfG	19.5965	19.9932	19.5891	19.1812	18.0923	18.248	18.0694	18.2465	0.000170461	0.0020018	-1.42595	Fe-S binding
A0A0H2V5P5	Anaerobic dimethyl sulfoxide reductase chain B OS=Escherichia coli O6:H1 (strain CFT073 / ATCC 700928 / UPEC) OX=199310 GN=dmsB PE=4 SV=1	dmsB	18.2964	18.7013	18.2994	17.9231	16.8342	17.0237	16.966	16.8929	0.000157307	0.00187594	-1.37584	Fe-S binding, generation of precursor metabolites and energy
A0A0H2VD45	Formate dehydrogenase OS=Escherichia coli O6:H1 (strain CFT073 / ATCC 700928 / UPEC) OX=199310 GN=fdhF PE=3 SV=1	fdhF	20.2613	20.3369	20.2394	20.3451	18.2841	17.8946	17.6715	18.0414	2.09918e-06	0.000106451	-2.32278	Fe-S binding, generation of precursor metabolites and energy
A0A0H2V9F9	2Fe-2S ferredoxin OS=Escherichia coli O6:H1 (strain CFT073 / ATCC 700928 / UPEC) OX=199310 GN=fdx PE=3 SV=1	fdx	22.0449	22.1475	21.6809	21.7055	23.1013	23.0863	23.0328	23.1201	5.9965e-05	0.000998167	1.19042	Fe-S binding, generation of precursor metabolites and energy
P0AC48	Fumarate reductase iron-sulfur subunit OS=Escherichia coli O6:H1 (strain CFT073 / ATCC 700928 / UPEC) OX=199310 GN=frdB PE=3 SV=2	frdB	23.5239	23.662	23.7138	22.5546	22.3809	22.4275	22.255	22.298	0.00990534	0.0431301	-1.02324	Fe-S binding, generation of precursor metabolites and energy
A0A0H2VBE9	Anaerobic glycerol-3-phosphate dehydrogenase subunit C OS=Escherichia coli O6:H1 (strain CFT073 / ATCC 700928 / UPEC) OX=199310 GN=glpC PE=4 SV=1	glpC	17.3826	17.8918	17.617	16.9867	15.5881	15.92	15.5141	15.8728	0.000196032	0.00220605	-1.74574	Fe-S binding, generation of precursor metabolites and energy
A0A0H2VCD8	Hydrogenase-2 operon protein hybA OS=Escherichia coli O6:H1 (strain CFT073 / ATCC 700928 / UPEC) OX=199310 GN=hybA PE=4 SV=1	hybA	20.4731	20.5071	20.3035	19.5595	18.8735	18.721	18.6482	18.7069	0.000632528	0.00537649	-1.4734	Fe-S binding, generation of precursor metabolites and energy
P69742	Hydrogenase-2 small chain OS=Escherichia coli O6:H1 (strain CFT073 / ATCC 700928 / UPEC) OX=199310 GN=hybO PE=3 SV=1	hybO	21.07	20.8403	21.1333	21.1399	19.5738	19.1344	19.4779	19.3293	8.16893e-06	0.000260978	-1.66701	Fe-S binding, generation of precursor metabolites and energy
Q8FJS7	Quinolinate synthase A OS=Escherichia coli O6:H1 (strain CFT073 / ATCC 700928 / UPEC) OX=199310 GN=nadA PE=3 SV=1	nadA	18.8753	18.8023	19.2512	19.0805	18.1877	17.3391	18.169	17.7735	0.00232961	0.0141012	-1.135	Fe-S binding, generation of precursor metabolites and energy
A0A0H2V839	Nitrate reductase (quinone) OS=Escherichia coli O6:H1 (strain CFT073 / ATCC 700928 / UPEC) OX=199310 GN=narG PE=3 SV=1	narG	18.0428	18.6956	18.3364	18.1156	16.9902	17.0265	16.6833	16.9288	0.000156288	0.00187594	-1.39037	Fe-S binding, generation of precursor metabolites and energy
A0A0H2V7L4	Uncharacterized oxidoreductase YdhV	ydhV	19.6841	19.9929	19.7854	19.5584	18.1501	18.27	18.0059	18.0228	5.86053e-06	0.000209236	-1.643	Fe-S binding, generation of precursor metabolites and energy
A0A0H2V7F7	Putative dimethyl sulfoxide reductase chain ynfE OS=Escherichia coli O6:H1 (strain CFT073 / ATCC 700928 / UPEC) OX=199310 GN=ynfE PE=3 SV=1	ynfE	19.167	19.3499	19.261	19.405	17.8612	17.5938	17.625	17.718	9.92137e-07	7.82342e-05	-1.59621	Fe-S binding, generation of precursor metabolites and energy
A0A0H2V7P8	Probable dimethyl sulfoxide reductase chain ynfF OS=Escherichia coli O6:H1 (strain CFT073 / ATCC 700928 / UPEC) OX=199310 GN=ynfF PE=3 SV=1	ynfF	19.5279	19.6246	19.5649	19.7257	17.9147	17.4743	17.76	17.6671	1.48414e-06	8.4702e-05	-1.90675	Fe-S binding, generation of precursor metabolites and energy
Q8FH54	Cysteine desulfurase OS=Escherichia coli O6:H1 (strain CFT073 / ATCC 700928 / UPEC) OX=199310 GN=sufS PE=3 SV=1	sufS	17.3527	17.242	17.1938	17.3813	19.0878	18.7685	18.8593	18.8683	1.08778e-06	7.82342e-05	1.60353	Fe-S cluster assembly
A0A0H2V7L8	SufD protein OS=Escherichia coli O6:H1 (strain CFT073 / ATCC 700928 / UPEC) OX=199310 GN=ynhC PE=3 SV=1	ynhC	15.9317	16.4767	15.7912	15.9133	18.1357	18.255	17.9889	18.0662	1.39947e-05	0.000392342	2.0832	Fe-S cluster assembly
A0A0H2V9X7	SufB protein OS=Escherichia coli O6:H1 (strain CFT073 / ATCC 700928 / UPEC) OX=199310 GN=ynhE PE=3 SV=1	ynhE	15.2685	15.807	15.6525	15.5709	18.168	18.3912	18.0105	18.2121	1.35696e-06	8.23871e-05	2.62074	Fe-S cluster assembly
A0A0H2V7V5	Probable ATP-dependent transporter sufC OS=Escherichia coli O6:H1 (strain CFT073 / ATCC 700928 / UPEC) OX=199310 GN=ynhD PE=3 SV=1	ynhD	17.5344	17.4808	17.3549	17.0544	19.6686	19.2069	19.3855	19.557	7.51849e-06	0.000250303	2.09841	Fe-S cluster assembly, Fe-S binding
A0A0H2VFH7	Uncharacterized protein OS=Escherichia coli O6:H1 (strain CFT073 / ATCC 700928 / UPEC) OX=199310 GN=yjjI PE=4 SV=1	yjjI	18.9074	19.0053	18.6442	18.5984	17.5272	17.3282	16.9809	17.252	5.52711e-05	0.000949713	-1.51673	generation of precursor metabolites and energy
Q8FFM1	Bifunctional polymyxin resistance protein ArnA OS=Escherichia coli O6:H1 (strain CFT073 / ATCC 700928 / UPEC) OX=199310 GN=arnA PE=3 SV=1	arnA	20.876	21.0104	20.7038	20.7729	22.2528	22.3237	22.1938	22.3225	1.19599e-06	7.94166e-05	1.43241	OM charge
Q8FFM2	Undecaprenyl-phosphate 4-deoxy-4-formamido-L-arabinose transferase OS=Escherichia coli O6:H1 (strain CFT073 / ATCC 700928 / UPEC) OX=199310 GN=arnC PE=3 SV=1	arnC	19.7034	19.9658	19.562	19.1901	21.2787	21.3512	21.1542	21.1656	6.93979e-05	0.001098	1.63211	OM charge
Q8FFM0	Probable 4-deoxy-4-formamido-L-arabinose-phosphoundecaprenol deformylase ArnD OS=Escherichia coli O6:H1 (strain CFT073 / ATCC 700928 / UPEC) OX=199310 GN=arnD PE=3 SV=1	arnD	18.4853	18.928	18.9663	18.8061	20.1807	19.991	20.1649	19.9934	4.09267e-05	0.000778583	1.2861	OM charge
Q8CXZ9	Transcriptional regulatory protein PhoP OS=Escherichia coli O6:H1 (strain CFT073 / ATCC 700928 / UPEC) OX=199310 GN=phoP PE=3 SV=1	phoP	20.6866	20.981	20.7382	20.3091	22.895	23.1399	22.9068	22.8831	5.5433e-06	0.000209236	2.27747	OM charge
Q8FIB8	Sensor protein PhoQ OS=Escherichia coli O6:H1 (strain CFT073 / ATCC 700928 / UPEC) OX=199310 GN=phoQ PE=3 SV=1	phoQ	16.089	16.7081	15.9833	15.4132	19.215	19.1814	19.0439	19.1607	2.49688e-05	0.000586767	3.10184	OM charge
A0A0H2VAI7	Polymyxin B resistance protein pmrD OS=Escherichia coli O6:H1 (strain CFT073 / ATCC 700928 / UPEC) OX=199310 GN=pmrD PE=4 SV=1	pmrD	18.2549	18.7021	18.7493	17.5009	20.718	20.8653	20.5189	20.5536	0.000222626	0.00242011	2.36216	OM charge
A0A0H2V770	2,3-dihydro-2,3-dihydroxybenzoate dehydrogenase OS=Escherichia coli O6:H1 (strain CFT073 / ATCC 700928 / UPEC) OX=199310 GN=entA PE=4 SV=1	entA	15.9439	16.3012	16.2783	13.7532	20.2408	20.0145	19.9911	19.9989	0.000332081	0.00327571	4.49218	Siderophore related
A0A0H2V551	Isochorismatase OS=Escherichia coli O6:H1 (strain CFT073 / ATCC 700928 / UPEC) OX=199310 GN=entB PE=4 SV=1	entB	18.2357	18.9026	18.5031	17.8767	21.0231	20.9452	20.7965	21.0588	2.60578e-05	0.000594862	2.57635	Siderophore related
A0A0H2V5R9	Isochorismate synthase OS=Escherichia coli O6:H1 (strain CFT073 / ATCC 700928 / UPEC) OX=199310 GN=entC PE=3 SV=1	entC	16.7082	17.2204	17.0986	16.7112	20.5231	20.4649	20.2307	20.2833	4.44844e-07	4.73908e-05	3.4409	Siderophore related
A0A0H2V534	Enterobactin synthetase component E OS=Escherichia coli O6:H1 (strain CFT073 / ATCC 700928 / UPEC) OX=199310 GN=entE PE=4 SV=1	entE	18.3681	18.5891	18.6203	18.6083	21.7985	21.3077	21.5961	21.5663	2.24002e-07	3.14645e-05	3.02066	Siderophore related
A0A0H2V5R2	Enterobactin synthetase component F OS=Escherichia coli O6:H1 (strain CFT073 / ATCC 700928 / UPEC) OX=199310 GN=entF PE=4 SV=1	entF	17.985	18.5248	18.3529	19.2262	20.9833	20.7832	20.6415	20.83	0.000146768	0.00186051	2.2873	Siderophore related
P0A8Y9	Proofreading thioesterase EntH OS=Escherichia coli O6:H1 (strain CFT073 / ATCC 700928 / UPEC) OX=199310 GN=entH PE=3 SV=1	entH	15.7821	15.4223	15.1305	15.3646	19.2965	19.4992	19.4005	19.2023	1.99811e-07	3.14645e-05	3.92475	Siderophore related
A0A0H2VAW2	Biopolymer transport protein ExbB OS=Escherichia coli O6:H1 (strain CFT073 / ATCC 700928 / UPEC) OX=199310 GN=exbB PE=3 SV=1	exbB	19.4442	19.8609	19.57	17.8366	20.9312	21.0236	20.9701	20.8478	0.00834087	0.0378657	1.76524	Siderophore related
P0ABV3	Biopolymer transport protein ExbD OS=Escherichia coli O6:H1 (strain CFT073 / ATCC 700928 / UPEC) OX=199310 GN=exbD PE=3 SV=1	exbD	17.918	18.3187	18.2568	17.7705	19.6416	19.6271	19.5203	19.4636	3.76977e-05	0.000762543	1.49715	Siderophore related
A0A0H2VD46	IucA protein OS=Escherichia coli O6:H1 (strain CFT073 / ATCC 700928 / UPEC) OX=199310 GN=iucA PE=3 SV=1	iucA	17.9555	18.344	17.9753	17.9349	19.8389	20.0751	19.661	19.8674	8.32908e-06	0.000260978	1.80814	Siderophore related
A0A0H2VC61	IucD protein OS=Escherichia coli O6:H1 (strain CFT073 / ATCC 700928 / UPEC) OX=199310 GN=iucD PE=4 SV=1	iucD	16.9433	17.5622	17.2291	18.1253	19.062	19.1302	18.7812	18.9431	0.00124746	0.00874316	1.51415	Siderophore related
Q8FDN6	Malate synthase G OS=Escherichia coli O6:H1 (strain CFT073 / ATCC 700928 / UPEC) OX=199310 GN=glcB PE=3 SV=3	glcB	23.0705	23.3092	22.8611	22.391	24.5764	24.2891	24.4418	24.4611	0.000285158	0.00293989	1.53415
Q8FEA6	Bifunctional protein Aas OS=Escherichia coli O6:H1 (strain CFT073 / ATCC 700928 / UPEC) OX=199310 GN=aas PE=3 SV=1	aas	18.3834	18.657	18.473	18.2596	18.3928	18.4131	18.2083	18.3246	0.299058	0.420312	-0.108565
Q8FL03	Acetyl-coenzyme A carboxylase carboxyl transferase subunit alpha OS=Escherichia coli O6:H1 (strain CFT073 / ATCC 700928 / UPEC) OX=199310 GN=accA PE=3 SV=1	accA	23.1115	23.2516	23.1609	23.0746	23.4076	23.2798	23.1561	23.1104	0.292266	0.413677	0.0888674
P0ABD9	Biotin carboxyl carrier protein of acetyl-CoA carboxylase OS=Escherichia coli O6:H1 (strain CFT073 / ATCC 700928 / UPEC) OX=199310 GN=accB PE=3 SV=1	accB	24.9264	25.1602	25.0505	24.989	25.3759	25.226	25.3656	25.3243	0.00292955	0.0165421	0.291453
A0A0H2VB64	Biotin carboxylase OS=Escherichia coli O6:H1 (strain CFT073 / ATCC 700928 / UPEC) OX=199310 GN=accC PE=4 SV=1	accC	23.0812	23.5043	23.2844	21.1281	23.7386	23.68	23.5064	23.6053	0.159237	0.284701	0.883082
Q8FFH5	Acetyl-coenzyme A carboxylase carboxyl transferase subunit beta OS=Escherichia coli O6:H1 (strain CFT073 / ATCC 700928 / UPEC) OX=199310 GN=accD PE=3 SV=2	accD	22.5381	22.9944	22.7885	22.2419	23.1198	23.1936	22.9252	23.0425	0.0469152	0.128155	0.429556
P0A9G7	Isocitrate lyase OS=Escherichia coli O6:H1 (strain CFT073 / ATCC 700928 / UPEC) OX=199310 GN=aceA PE=3 SV=1	aceA	19.52	19.7026	19.0752	19.0876	19.7103	20.1212	19.7901	19.7265	0.0375973	0.11126	0.490681
A0A0H2V5Y0	Pyruvate dehydrogenase E1 component OS=Escherichia coli O6:H1 (strain CFT073 / ATCC 700928 / UPEC) OX=199310 GN=aceE PE=4 SV=1	aceE	26.3844	26.7536	26.6094	26.5223	26.0428	26.2258	25.9127	26.0931	0.00259666	0.0152554	-0.498841
P0A6A4	Acetate kinase OS=Escherichia coli O6:H1 (strain CFT073 / ATCC 700928 / UPEC) OX=199310 GN=ackA PE=3 SV=1	ackA	26.0444	25.9754	26.1065	26.0501	26.0548	25.8087	25.9222	25.9678	0.117531	0.234182	-0.105682
A0A0H2V9B9	Aconitate hydratase OS=Escherichia coli O6:H1 (strain CFT073 / ATCC 700928 / UPEC) OX=199310 GN=acnA PE=3 SV=1	acnA	21.5217	21.7996	21.5756	21.5384	21.9378	21.9231	21.7588	21.8765	0.0131884	0.0525561	0.265229
A0A0H2V4N5	(2R,3S)-2-methylisocitrate dehydratase OS=Escherichia coli O6:H1 (strain CFT073 / ATCC 700928 / UPEC) OX=199310 GN=acnB PE=3 SV=1	acnB	25.794	25.735	25.7808	25.7223	25.8527	25.4259	25.5415	25.5684	0.131883	0.253495	-0.160885
P0A6A9	Acyl carrier protein OS=Escherichia coli O6:H1 (strain CFT073 / ATCC 700928 / UPEC) OX=199310 GN=acpP PE=3 SV=2	acpP	23.4993	23.6364	23.0198	21.4244	23.7276	24.506	23.8268	24.0379	0.0798037	0.178926	1.12962
A0A0H2V6V3	Acyl carrier protein OS=Escherichia coli O6:H1 (strain CFT073 / ATCC 700928 / UPEC) OX=199310 GN=acpP PE=3 SV=1	acpP	19.6354	19.6651	19.3579	18.2458	19.6292	20.0926	19.8376	19.7881	0.129358	0.250562	0.610777
Q8FF19	Holo-[acyl-carrier-protein] synthase OS=Escherichia coli O6:H1 (strain CFT073 / ATCC 700928 / UPEC) OX=199310 GN=acpS PE=3 SV=3	acpS	17.5305	17.8449	17.9234	18.1493	17.7219	17.6683	17.5056	17.6245	0.138928	0.260572	-0.231965
A0A0H2V4Y7	Acriflavine resistance protein A OS=Escherichia coli O6:H1 (strain CFT073 / ATCC 700928 / UPEC) OX=199310 GN=acrA PE=3 SV=1	acrA	22.7929	22.7439	22.8606	22.4228	23.4375	23.1283	23.4426	23.3785	0.00191943	0.012269	0.641669
A0A0H2V4W9	Efflux pump membrane transporter OS=Escherichia coli O6:H1 (strain CFT073 / ATCC 700928 / UPEC) OX=199310 GN=acrB PE=3 SV=1	acrB	21.5705	21.852	21.6314	21.5537	22.3335	22.583	22.3263	22.474	0.00015252	0.00186051	0.777319
Q8FAY8	Acetyl-coenzyme A synthetase OS=Escherichia coli O6:H1 (strain CFT073 / ATCC 700928 / UPEC) OX=199310 GN=acs PE=3 SV=1	acs	21.6875	21.3588	21.4849	21.4089	20.6281	20.2826	20.6751	20.4471	0.000147961	0.00186051	-0.976791
Q8FH99	Adenosine deaminase OS=Escherichia coli O6:H1 (strain CFT073 / ATCC 700928 / UPEC) OX=199310 GN=add PE=3 SV=1	add	20.1237	20.1629	20.2404	22.4929	20.4917	20.3008	20.6279	20.3883	0.622701	0.70824	-0.302805
A0A0H2V852	Aldehyde-alcohol dehydrogenase OS=Escherichia coli O6:H1 (strain CFT073 / ATCC 700928 / UPEC) OX=199310 GN=adhE PE=3 SV=1	adhE	25.2311	25.3807	25.2091	25.1654	24.7461	24.5921	24.5359	24.6796	9.16111e-05	0.00134307	-0.608114
Q8FK84	Adenylate kinase OS=Escherichia coli O6:H1 (strain CFT073 / ATCC 700928 / UPEC) OX=199310 GN=adk PE=3 SV=2	adk	24.1796	24.2664	24.1613	23.5643	24.3443	24.4	24.1607	24.1697	0.237893	0.363088	0.225803
A0A0H2V4W8	Potassium efflux system kefA OS=Escherichia coli O6:H1 (strain CFT073 / ATCC 700928 / UPEC) OX=199310 GN=aefA PE=3 SV=1	aefA	20.032	20.1968	19.8066	19.4872	20.3868	20.3207	20.3556	20.3548	0.0218697	0.0753186	0.473813
A0A0H2V5U5	Glucose-1-phosphatase OS=Escherichia coli O6:H1 (strain CFT073 / ATCC 700928 / UPEC) OX=199310 GN=agp PE=4 SV=1	agp	22.5806	22.7143	22.5871	22.1095	22.0245	21.8529	22.0023	21.9849	0.00858289	0.0385266	-0.531687
P0AE09	Alkyl hydroperoxide reductase C OS=Escherichia coli O6:H1 (strain CFT073 / ATCC 700928 / UPEC) OX=199310 GN=ahpC PE=3 SV=2	ahpC	25.9501	26.4772	26.2926	23.0433	26.5393	26.6302	26.4403	26.5607	0.22139	0.346148	1.10182
A0A0H2V562	Alkyl hydroperoxide reductase subunit F OS=Escherichia coli O6:H1 (strain CFT073 / ATCC 700928 / UPEC) OX=199310 GN=ahpF PE=3 SV=1	ahpF	22.4501	22.6883	22.505	21.9972	22.9251	22.9714	22.7925	22.7793	0.0253051	0.08401	0.456902
Q8FFM4	Lipopolysaccharide core heptose(II)-phosphate phosphatase OS=Escherichia coli O6:H1 (strain CFT073 / ATCC 700928 / UPEC) OX=199310 GN=ais PE=3 SV=2	ais	18.2658	17.8887	18.4038	17.8463	19.4082	19.214	19.2724	19.248	0.000177685	0.00205754	1.18452
P0A960	Glutamate-pyruvate aminotransferase AlaA OS=Escherichia coli O6:H1 (strain CFT073 / ATCC 700928 / UPEC) OX=199310 GN=alaA PE=3 SV=1	alaA	19.9831	20.0903	19.947	19.6882	20.2233	20.143	20.0976	20.1471	0.0446697	0.123073	0.225581
A0A0H2V786	Aldehyde dehydrogenase A OS=Escherichia coli O6:H1 (strain CFT073 / ATCC 700928 / UPEC) OX=199310 GN=aldA PE=3 SV=1	aldA	22.0326	22.2708	21.9559	22.0238	22.2755	22.3435	22.1631	22.2389	0.0568469	0.147209	0.184516
P0ACN5	HTH-type transcriptional repressor AllR OS=Escherichia coli O6:H1 (strain CFT073 / ATCC 700928 / UPEC) OX=199310 GN=allR PE=3 SV=1	allR	18.0374	18.6224	18.4355	18.7595	18.7753	18.726	18.6479	18.7499	0.15224	0.275516	0.261049
Q8FB20	Alanine racemase, biosynthetic OS=Escherichia coli O6:H1 (strain CFT073 / ATCC 700928 / UPEC) OX=199310 GN=alr PE=3 SV=1	alr	18.6647	19.0362	18.9287	18.3961	18.9813	19.0865	18.8224	18.8288	0.311381	0.434573	0.173344
A0A0H2V9D6	N-acetylmuramoyl-L-alanine amidase OS=Escherichia coli O6:H1 (strain CFT073 / ATCC 700928 / UPEC) OX=199310 GN=amiA PE=4 SV=1	amiA	18.7702	17.8884	17.7378	17.2684	18.7617	19.0993	18.5899	18.2439	0.0805329	0.18024	0.757498
P63884	N-acetylmuramoyl-L-alanine amidase AmiC OS=Escherichia coli O6:H1 (strain CFT073 / ATCC 700928 / UPEC) OX=199310 GN=amiC PE=3 SV=1	amiC	16.5348	17.0845	16.7293	16.7775	17.9523	18.2626	17.8251	17.9489	0.000170058	0.0020018	1.2157
A0A0H2V8F5	AMP nucleosidase OS=Escherichia coli O6:H1 (strain CFT073 / ATCC 700928 / UPEC) OX=199310 GN=amn PE=3 SV=1	amn	21.3732	21.2428	21.4919	21.4531	21.4126	20.6834	21.0696	20.9906	0.0700361	0.163145	-0.351177
A0A0H2V421	AmpD protein OS=Escherichia coli O6:H1 (strain CFT073 / ATCC 700928 / UPEC) OX=199310 GN=ampD PE=4 SV=1	ampD	17.2213	17.5913	17.2358	12.3327	17.497	17.7084	17.1893	17.3243	0.331058	0.451007	1.33446
A0A0H2V4M0	AmpE protein OS=Escherichia coli O6:H1 (strain CFT073 / ATCC 700928 / UPEC) OX=199310 GN=ampE PE=4 SV=1	ampE	17.7984	17.7022	17.6844	17.7652	17.926	17.5253	17.4627	17.1585	0.219485	0.344536	-0.219403
Q8FH85	Anhydro-N-acetylmuramic acid kinase OS=Escherichia coli O6:H1 (strain CFT073 / ATCC 700928 / UPEC) OX=199310 GN=anmK PE=3 SV=1	anmK	20.1229	20.48	20.1968	20.35	20.4782	20.5113	20.266	20.2834	0.377861	0.493722	0.0973151
A0A0H2VAM1	L-asparaginase II OS=Escherichia coli O6:H1 (strain CFT073 / ATCC 700928 / UPEC) OX=199310 GN=ansB PE=3 SV=1	ansB	24.9486	25.1466	24.9016	24.3045	23.6169	23.7127	23.4629	23.5009	0.000590715	0.00504793	-1.25196
A0A0H2V6V7	2-dehydropantoate 2-reductase OS=Escherichia coli O6:H1 (strain CFT073 / ATCC 700928 / UPEC) OX=199310 GN=apbA PE=3 SV=1	apbA	19.0611	18.4279	19.7275	19.6395	18.7185	16.2893	18.7387	18.2406	0.112031	0.22771	-1.21723
A0A0H2VD13	Class B acid phosphatase OS=Escherichia coli O6:H1 (strain CFT073 / ATCC 700928 / UPEC) OX=199310 GN=aphA PE=3 SV=1	aphA	21.9987	21.8982	21.6775	21.3676	20.862	20.7711	20.8337	20.8596	0.000689185	0.00579641	-0.903906
P69504	Adenine phosphoribosyltransferase OS=Escherichia coli O6:H1 (strain CFT073 / ATCC 700928 / UPEC) OX=199310 GN=apt PE=3 SV=1	apt	20.8651	20.9619	21.138	20.0398	21.611	21.5862	21.2383	21.1934	0.0498439	0.133485	0.656034
A0A0H2V9F0	L-arabinose-binding periplasmic protein OS=Escherichia coli O6:H1 (strain CFT073 / ATCC 700928 / UPEC) OX=199310 GN=araF PE=4 SV=1	araF	18.7498	18.9757	18.723	18.5869	17.9595	17.8611	17.9934	18.0301	0.000103629	0.00143999	-0.797796
P0A9Q2	Aerobic respiration control protein ArcA OS=Escherichia coli O6:H1 (strain CFT073 / ATCC 700928 / UPEC) OX=199310 GN=arcA PE=3 SV=1	arcA	22.6568	22.3673	22.5557	22.0049	22.2876	22.09	22.1243	22.1646	0.176549	0.303035	-0.229557
A0A0H2VBI7	Aerobic respiration control sensor protein OS=Escherichia coli O6:H1 (strain CFT073 / ATCC 700928 / UPEC) OX=199310 GN=arcB PE=4 SV=1	arcB	17.6628	18.0681	17.6314	17.3118	17.7	18.1666	17.7499	17.8195	0.348761	0.466377	0.190488
P0A6E5	Argininosuccinate synthase OS=Escherichia coli O6:H1 (strain CFT073 / ATCC 700928 / UPEC) OX=199310 GN=argG PE=3 SV=2	argG	19.257	19.5023	19.2855	18.4261	19.2735	19.1744	19.1903	19.266	0.665534	0.747381	0.108295
P0A8S2	HTH-type transcriptional regulator ArgP OS=Escherichia coli O6:H1 (strain CFT073 / ATCC 700928 / UPEC) OX=199310 GN=argP PE=3 SV=1	argP	19.995	20.45	20.1538	22.9226	20.4487	20.255	20.2761	20.4161	0.469861	0.578012	-0.531335
Q8FD52	Arginine repressor OS=Escherichia coli O6:H1 (strain CFT073 / ATCC 700928 / UPEC) OX=199310 GN=argR PE=3 SV=1	argR	20.2751	20.5389	20.4855	20.4001	20.6333	20.6531	20.6613	20.5724	0.0151231	0.0587996	0.205096
Q8FGQ0	Arginine--tRNA ligase OS=Escherichia coli O6:H1 (strain CFT073 / ATCC 700928 / UPEC) OX=199310 GN=argS PE=3 SV=1	argS	21.9848	22.3929	22.1682	21.6424	22.3828	22.5775	22.2904	22.408	0.0732351	0.168624	0.367589
Q8FFM3	UDP-4-amino-4-deoxy-L-arabinose--oxoglutarate aminotransferase OS=Escherichia coli O6:H1 (strain CFT073 / ATCC 700928 / UPEC) OX=199310 GN=arnB PE=3 SV=2	arnB	21.4413	21.5597	21.1954	21.7813	22.4044	22.6076	22.3048	22.3717	0.000535084	0.004721	0.927679
Q8FFL9	Undecaprenyl phosphate-alpha-4-amino-4-deoxy-L-arabinose arabinosyl transferase OS=Escherichia coli O6:H1 (strain CFT073 / ATCC 700928 / UPEC) OX=199310 GN=arnT PE=3 SV=1	arnT	17.0199	17.0041	16.5621	16.3622	17.4365	17.6853	17.5864	17.6779	0.00259395	0.0152554	0.859442
Q8FJB6	3-phosphoshikimate 1-carboxyvinyltransferase OS=Escherichia coli O6:H1 (strain CFT073 / ATCC 700928 / UPEC) OX=199310 GN=aroA PE=3 SV=1	aroA	21.4453	21.6344	21.9878	21.8305	21.9158	21.6096	21.7342	21.6697	0.955649	0.965925	0.00783745
Q8FCV7	3-dehydroquinate synthase OS=Escherichia coli O6:H1 (strain CFT073 / ATCC 700928 / UPEC) OX=199310 GN=aroB PE=3 SV=1	aroB	20.4396	20.7337	20.627	20.5438	20.8494	20.7877	20.6857	20.6965	0.0615538	0.152954	0.168773
P63609	Chorismate synthase OS=Escherichia coli O6:H1 (strain CFT073 / ATCC 700928 / UPEC) OX=199310 GN=aroC PE=3 SV=2	aroC	19.3395	19.0863	19.8498	19.3502	19.3318	18.6799	19.1284	18.8943	0.111585	0.22771	-0.397836
Q8FH42	3-dehydroquinate dehydratase OS=Escherichia coli O6:H1 (strain CFT073 / ATCC 700928 / UPEC) OX=199310 GN=aroD PE=3 SV=1	aroD	18.7579	18.9148	18.6355	18.3096	19.1512	19.1932	18.9523	19.1672	0.0163667	0.0621234	0.461471
Q8FD18	Shikimate dehydrogenase (NADP(+)) OS=Escherichia coli O6:H1 (strain CFT073 / ATCC 700928 / UPEC) OX=199310 GN=aroE PE=3 SV=1	aroE	17.7737	17.5415	17.9267	17.5089	17.7285	17.4383	17.495	17.3714	0.204039	0.329681	-0.179404
A0A0H2V5C2	Phospho-2-dehydro-3-deoxyheptonate aldolase OS=Escherichia coli O6:H1 (strain CFT073 / ATCC 700928 / UPEC) OX=199310 GN=aroG PE=3 SV=1	aroG	21.2518	21.3595	21.1863	21.2521	21.1088	21.0432	21.0215	21.0233	0.0020917	0.0131596	-0.21321
Q8FH32	Phospho-2-dehydro-3-deoxyheptonate aldolase, Trp-sensitive OS=Escherichia coli O6:H1 (strain CFT073 / ATCC 700928 / UPEC) OX=199310 GN=aroH PE=3 SV=1	aroH	18.4564	18.9747	18.4895	17.8591	18.8805	19.3222	18.8718	19.4486	0.0456762	0.125198	0.685869
P0A6D8	Shikimate kinase 1 OS=Escherichia coli O6:H1 (strain CFT073 / ATCC 700928 / UPEC) OX=199310 GN=aroK PE=3 SV=2	aroK	22.473	22.5141	22.3422	22.2373	22.5078	22.6944	22.4814	22.5856	0.0684669	0.161585	0.175617
A0A0H2V6H2	Arginine-binding periplasmic protein 1 OS=Escherichia coli O6:H1 (strain CFT073 / ATCC 700928 / UPEC) OX=199310 GN=artI PE=3 SV=1	artI	21.6286	21.6816	21.5692	21.5862	21.2917	21.4203	21.2813	21.1694	0.00125756	0.00877547	-0.325687
A0A0H2V5Q2	Arginine-binding periplasmic protein 2 OS=Escherichia coli O6:H1 (strain CFT073 / ATCC 700928 / UPEC) OX=199310 GN=artJ PE=3 SV=1	artJ	18.458	18.6569	18.4422	18.299	18.5417	18.1543	18.0337	18.4225	0.250707	0.375161	-0.175975
Q8FCR6	Aspartate-semialdehyde dehydrogenase OS=Escherichia coli O6:H1 (strain CFT073 / ATCC 700928 / UPEC) OX=199310 GN=asd PE=3 SV=2	asd	23.1197	23.1214	23.485	23.4251	23.1479	22.7379	22.9816	22.9743	0.0439603	0.121748	-0.327354
A0A0H2VB17	Protein asmA OS=Escherichia coli O6:H1 (strain CFT073 / ATCC 700928 / UPEC) OX=199310 GN=asmA PE=4 SV=1	asmA	19.1171	19.1883	19.1397	19.1784	19.1702	18.8381	19.1191	18.9238	0.125946	0.245673	-0.143088
P63623	Aspartate--ammonia ligase OS=Escherichia coli O6:H1 (strain CFT073 / ATCC 700928 / UPEC) OX=199310 GN=asnA PE=3 SV=1	asnA	22.1007	22.3868	22.392	21.9951	22.0421	22.0624	21.8504	21.883	0.064258	0.157948	-0.259184
A0A0H2V570	Asparagine synthase (glutamine-hydrolyzing) OS=Escherichia coli O6:H1 (strain CFT073 / ATCC 700928 / UPEC) OX=199310 GN=asnB PE=3 SV=1	asnB	22.6257	22.8825	22.7557	22.5207	23.0983	23.0634	22.9008	22.9154	0.0187047	0.0679321	0.298302
P0A8M1	Asparagine--tRNA ligase OS=Escherichia coli O6:H1 (strain CFT073 / ATCC 700928 / UPEC) OX=199310 GN=asnS PE=3 SV=2	asnS	22.7735	23.31	22.9476	21.9555	23.3074	23.5931	23.2898	23.4214	0.0676118	0.1612	0.656261
P0AC39	Aspartate ammonia-lyase OS=Escherichia coli O6:H1 (strain CFT073 / ATCC 700928 / UPEC) OX=199310 GN=aspA PE=3 SV=1	aspA	26.7261	26.9881	26.7202	26.6906	26.1617	26.3658	26.0273	26.1717	0.000885427	0.00680247	-0.599569
A0A0H2V6L9	Aminotransferase OS=Escherichia coli O6:H1 (strain CFT073 / ATCC 700928 / UPEC) OX=199310 GN=aspC PE=3 SV=1	aspC	24.3459	24.4337	24.3911	24.1781	24.326	24.2566	24.3328	24.2894	0.562337	0.657843	-0.0359837
Q8FGQ9	Aspartate--tRNA ligase OS=Escherichia coli O6:H1 (strain CFT073 / ATCC 700928 / UPEC) OX=199310 GN=aspS PE=3 SV=1	aspS	22.914	23.2791	23.1027	22.5193	23.4254	23.4435	23.3236	23.3899	0.03666	0.109296	0.441824
P0ABB1	ATP synthase subunit alpha OS=Escherichia coli O6:H1 (strain CFT073 / ATCC 700928 / UPEC) OX=199310 GN=atpA PE=3 SV=1	atpA	26.1986	26.3106	26.2705	26.2174	26.3709	26.0796	26.1698	26.2654	0.695196	0.770404	-0.0278043
Q8FBS8	ATP synthase subunit a OS=Escherichia coli O6:H1 (strain CFT073 / ATCC 700928 / UPEC) OX=199310 GN=atpB PE=3 SV=1	atpB	22.3668	21.7071	22.0182	22.1085	21.7652	20.8252	21.3734	21.3585	0.0226038	0.076853	-0.719563
P0A6E7	ATP synthase epsilon chain OS=Escherichia coli O6:H1 (strain CFT073 / ATCC 700928 / UPEC) OX=199310 GN=atpC PE=3 SV=2	atpC	23.9996	23.7027	23.9613	23.8855	23.9333	23.3256	23.7468	23.7603	0.225697	0.350168	-0.195756
P0ABB5	ATP synthase subunit beta OS=Escherichia coli O6:H1 (strain CFT073 / ATCC 700928 / UPEC) OX=199310 GN=atpD PE=3 SV=2	atpD	26.227	26.4427	26.2132	26.1724	26.5228	26.6967	26.4169	26.5351	0.0158126	0.0604511	0.279062
P0ABA1	ATP synthase subunit b OS=Escherichia coli O6:H1 (strain CFT073 / ATCC 700928 / UPEC) OX=199310 GN=atpF PE=3 SV=1	atpF	24.2997	24.47	24.3653	24.1485	24.4555	24.6292	24.522	24.4839	0.0401551	0.115281	0.201755
P0ABA7	ATP synthase gamma chain OS=Escherichia coli O6:H1 (strain CFT073 / ATCC 700928 / UPEC) OX=199310 GN=atpG PE=3 SV=1	atpG	23.3683	23.5875	23.489	23.4444	23.6386	23.5427	23.4328	23.5452	0.319196	0.441242	0.0675149
Q8FBT0	ATP synthase subunit delta OS=Escherichia coli O6:H1 (strain CFT073 / ATCC 700928 / UPEC) OX=199310 GN=atpH PE=3 SV=1	atpH	22.7953	22.8191	22.7669	21.2632	22.9887	22.8963	22.9027	22.9691	0.217695	0.342061	0.528052
A0A0H2VEM2	Valine--pyruvate aminotransferase OS=Escherichia coli O6:H1 (strain CFT073 / ATCC 700928 / UPEC) OX=199310 GN=avtA PE=4 SV=1	avtA	18.404	18.8426	18.6692	16.0933	18.5826	18.7164	18.5069	18.7068	0.369093	0.485042	0.625908
Q8FHN0	FMN-dependent NADH-azoreductase OS=Escherichia coli O6:H1 (strain CFT073 / ATCC 700928 / UPEC) OX=199310 GN=azoR PE=3 SV=3	azoR	22.5708	22.604	22.6653	22.5891	22.3714	22.5352	22.4131	22.4118	0.00531693	0.0264687	-0.17444
P69229	Transcriptional regulatory protein BaeR OS=Escherichia coli O6:H1 (strain CFT073 / ATCC 700928 / UPEC) OX=199310 GN=baeR PE=1 SV=1	baeR	19.3029	19.522	19.3251	18.5835	19.5368	19.6452	19.5676	19.4533	0.130382	0.25163	0.367355
A0A0H2VA69	Histidine kinase OS=Escherichia coli O6:H1 (strain CFT073 / ATCC 700928 / UPEC) OX=199310 GN=baeS PE=4 SV=1	baeS	17.3993	17.7463	17.8585	17.6902	18.2645	18.3173	18.0884	18.0528	0.00499404	0.0252547	0.507151
P0A941	Outer membrane protein assembly factor BamA OS=Escherichia coli O6:H1 (strain CFT073 / ATCC 700928 / UPEC) OX=199310 GN=bamA PE=3 SV=1	bamA	21.972	21.9992	21.8758	21.4237	23.1863	23.1847	23.3112	23.2763	4.83172e-05	0.000867537	1.42196
P0AC03	Outer membrane protein assembly factor BamD OS=Escherichia coli O6:H1 (strain CFT073 / ATCC 700928 / UPEC) OX=199310 GN=bamD PE=3 SV=1	bamD	22.1254	22.1777	22.0207	21.6061	23.1615	23.2295	23.0458	23.0853	0.000150176	0.00186051	1.14808
P0A938	Outer membrane protein assembly factor BamE OS=Escherichia coli O6:H1 (strain CFT073 / ATCC 700928 / UPEC) OX=199310 GN=bamE PE=3 SV=1	bamE	19.4903	19.35	19.3977	17.6861	19.8757	19.5662	19.8303	19.7362	0.128826	0.249836	0.771076
A0A0H2VDK2	Transcriptional Regulatory protein basR/pmrA OS=Escherichia coli O6:H1 (strain CFT073 / ATCC 700928 / UPEC) OX=199310 GN=basR PE=4 SV=1	basR	19.0595	18.774	18.9775	18.9915	19.3483	18.8727	19.1046	19.0765	0.241105	0.365371	0.149888
A0A0H2VD68	Histidine kinase OS=Escherichia coli O6:H1 (strain CFT073 / ATCC 700928 / UPEC) OX=199310 GN=basS PE=4 SV=1	basS	15.8057	15.9382	16.1593	14.6723	16.6494	17.268	16.5352	16.4815	0.0280609	0.0893604	1.08968
P0AE53	Putative peroxiredoxin bcp OS=Escherichia coli O6:H1 (strain CFT073 / ATCC 700928 / UPEC) OX=199310 GN=bcp PE=3 SV=1	bcp	23.361	23.6628	23.4623	22.6096	23.7122	23.9151	23.6726	23.7737	0.081193	0.181069	0.494497
Q8FKI8	NAD/NADP-dependent betaine aldehyde dehydrogenase OS=Escherichia coli O6:H1 (strain CFT073 / ATCC 700928 / UPEC) OX=199310 GN=betB PE=3 SV=3	betB	21.9623	22.02	22.0913	22.0607	22.073	21.9508	22.0313	22.0688	0.94899	0.961017	-0.00265161
A0A0H2VAI4	6-phospho-beta-glucosidase bglA OS=Escherichia coli O6:H1 (strain CFT073 / ATCC 700928 / UPEC) OX=199310 GN=bglA PE=3 SV=1	bglA	22.1056	22.4209	22.457	22.344	24.0298	24.2105	23.9301	23.9821	2.56319e-06	0.00012047	1.70626
A0A0H2V8S7	Periplasmic beta-glucosidase OS=Escherichia coli O6:H1 (strain CFT073 / ATCC 700928 / UPEC) OX=199310 GN=bglX PE=3 SV=1	bglX	21.7952	22.068	21.9916	20.5236	22.2729	22.2517	22.2324	22.1231	0.135771	0.257065	0.625443
A0A0H2V5D8	Adenosylmethionine-8-amino-7-oxononanoate aminotransferase OS=Escherichia coli O6:H1 (strain CFT073 / ATCC 700928 / UPEC) OX=199310 GN=bioA PE=3 SV=1	bioA	18.3053	18.7965	18.472	18.0369	19.0424	19.1487	19.0328	19.0845	0.0057779	0.0284095	0.674403
Q8FJQ3	Biotin synthase OS=Escherichia coli O6:H1 (strain CFT073 / ATCC 700928 / UPEC) OX=199310 GN=bioB PE=3 SV=1	bioB	19.8414	20.0931	19.9705	19.8999	20.3668	20.383	20.4967	20.4296	0.000268206	0.00280126	0.467805
A0A0H2V5E2	ATP-dependent dethiobiotin synthetase BioD OS=Escherichia coli O6:H1 (strain CFT073 / ATCC 700928 / UPEC) OX=199310 GN=bioD PE=3 SV=1	bioD	18.5619	19.098	18.9854	17.9951	19.8827	19.8393	19.6895	19.6982	0.00463293	0.0238052	1.11729
Q8FCT4	Pimeloyl-[acyl-carrier protein] methyl ester esterase OS=Escherichia coli O6:H1 (strain CFT073 / ATCC 700928 / UPEC) OX=199310 GN=bioH PE=3 SV=1	bioH	18.5446	18.6647	18.6637	18.4911	18.528	18.4275	18.3705	18.3951	0.0278249	0.0891067	-0.160749
P0A3B1	50S ribosomal subunit assembly factor BipA OS=Escherichia coli O6:H1 (strain CFT073 / ATCC 700928 / UPEC) OX=199310 GN=bipA PE=3 SV=1	bipA	22.4454	22.6433	22.7024	22.1002	22.7494	22.7791	22.7866	22.753	0.073939	0.169276	0.294225
A0A0H2VFK0	Bifunctional ligase/repressor BirA OS=Escherichia coli O6:H1 (strain CFT073 / ATCC 700928 / UPEC) OX=199310 GN=birA PE=3 SV=1	birA	19.8658	19.8491	19.9854	19.9214	19.6058	19.6558	19.5229	19.4819	0.000503992	0.00451698	-0.338803
Q8CVJ0	Vitamin B12 transporter BtuB OS=Escherichia coli O6:H1 (strain CFT073 / ATCC 700928 / UPEC) OX=199310 GN=btuB PE=3 SV=2	btuB	19.9684	19.8589	19.8628	19.7549	19.6588	19.4093	19.6652	19.5573	0.00797924	0.0365353	-0.288612
A0A0H2V7R3	Thioredoxin/glutathione peroxidase BtuE OS=Escherichia coli O6:H1 (strain CFT073 / ATCC 700928 / UPEC) OX=199310 GN=btuE PE=3 SV=1	btuE	20.5816	21.0061	20.7928	23.5229	20.985	21.194	20.9193	21.0001	0.537531	0.638954	-0.451292
P0A9H6	Corrinoid adenosyltransferase OS=Escherichia coli O6:H1 (strain CFT073 / ATCC 700928 / UPEC) OX=199310 GN=btuR PE=3 SV=1	btuR	18.1906	18.3791	18.0314	17.9535	18.5229	18.6395	18.4446	18.5192	0.00857589	0.0385266	0.392887
A0A0H2V440	Uncharacterized protein OS=Escherichia coli O6:H1 (strain CFT073 / ATCC 700928 / UPEC) OX=199310 GN=c0133 PE=3 SV=1	c0133	18.4918	18.4373	18.1609	18.1159	18.0452	17.9456	18.1555	18.1494	0.0785278	0.177242	-0.227527
A0A0H2V425	Uncharacterized protein OS=Escherichia coli O6:H1 (strain CFT073 / ATCC 700928 / UPEC) OX=199310 GN=c0137 PE=3 SV=1	c0137	19.0705	19.2661	18.6506	18.843	18.7594	19.1914	18.6965	19.0709	0.881271	0.912684	-0.0279891
A0A0H2V4G0	Putative sugar-phosphate isomerase OS=Escherichia coli O6:H1 (strain CFT073 / ATCC 700928 / UPEC) OX=199310 GN=c0318 PE=3 SV=1	c0318	19.0343	19.2735	19.0226	16.7716	18.8649	19.0689	18.73	18.8698	0.567341	0.662243	0.357929
A0A0H2V4F2	Gluconate 5-dehydrogenase OS=Escherichia coli O6:H1 (strain CFT073 / ATCC 700928 / UPEC) OX=199310 GN=c0321 PE=4 SV=1	c0321	17.2586	17.7686	17.4574	17.0226	17.6799	17.7267	17.2267	17.3726	0.553648	0.651494	0.124664
A0A0H2V6D8	PTS EIIB type-2 domain-containing protein OS=Escherichia coli O6:H1 (strain CFT073 / ATCC 700928 / UPEC) OX=199310 GN=c0335 PE=4 SV=1	c0335	17.5965	17.8652	17.3823	16.1383	17.9147	18.1806	17.7664	17.802	0.139278	0.26064	0.670362
A0A0H2V6L0	Putative oxidoreductase OS=Escherichia coli O6:H1 (strain CFT073 / ATCC 700928 / UPEC) OX=199310 GN=c0409 PE=4 SV=1	c0409	17.5331	18.4387	18.2605	17.6704	18.4722	18.6575	18.0234	18.4106	0.15838	0.284372	0.415262
A0A0H2V4K3	Peptidase	c0410	20.3371	20.7706	20.7094	20.2214	20.8423	20.8413	20.7762	20.7975	0.067271	0.160927	0.304719
A0A0H2V4M9	Putative aldo/keto reductase OS=Escherichia coli O6:H1 (strain CFT073 / ATCC 700928 / UPEC) OX=199310 GN=c0413 PE=4 SV=1	c0413	15.933	16.4906	16.4425	15.8527	16.7291	17.0694	16.2072	16.3932	0.147842	0.27031	0.420024
A0A0H2V6L5	2,5-diketo-D-gluconic acid reductase A OS=Escherichia coli O6:H1 (strain CFT073 / ATCC 700928 / UPEC) OX=199310 GN=c0414 PE=4 SV=1	c0414	17.4342	18.0137	17.959	16.8991	18.0166	18.2663	18.3558	18.1583	0.0611961	0.152799	0.622735
A0A0H2V4M5	2,5-diketo-D-gluconic acid reductase A OS=Escherichia coli O6:H1 (strain CFT073 / ATCC 700928 / UPEC) OX=199310 GN=c0417 PE=4 SV=1	c0417	19.8116	19.8436	19.7225	19.6569	19.4415	19.4752	19.2129	19.3322	0.00168085	0.0110188	-0.393198
A0A0H2V4P1	Uncharacterized protein OS=Escherichia coli O6:H1 (strain CFT073 / ATCC 700928 / UPEC) OX=199310 GN=c0435 PE=4 SV=1	c0435	18.0841	18.3021	18.0331	17.9107	18.8762	18.7425	18.7404	18.7734	0.000205773	0.00228351	0.700649
A0A0H2V4R7	Uncharacterized protein OS=Escherichia coli O6:H1 (strain CFT073 / ATCC 700928 / UPEC) OX=199310 GN=c0503 PE=4 SV=1	c0503	18.479	18.8913	18.7632	18.3732	18.7165	18.8855	18.6438	18.6192	0.531019	0.635157	0.0895854
A0A0H2V5P4	Methyltransf	c0651	20.2176	20.9456	20.1841	20.6061	21.3226	20.1897	19.4007	19.4783	0.447129	0.559524	-0.390525
A0A0H2V7F1	Putative conserved protein OS=Escherichia coli O6:H1 (strain CFT073 / ATCC 700928 / UPEC) OX=199310 GN=c0823 PE=4 SV=1	c0823	17.465	18.4307	17.634	18.3662	17.9539	18.74	18.4267	18.2435	0.263609	0.388348	0.367045
A0A0H2V7N3	Protein ybjI OS=Escherichia coli O6:H1 (strain CFT073 / ATCC 700928 / UPEC) OX=199310 GN=c0929 PE=4 SV=1	c0929	18.6264	18.7187	18.9684	18.9545	18.8876	18.8923	18.9521	18.8611	0.389556	0.505695	0.0813027
A0A0H2V7T4	Epimerase domain-containing protein OS=Escherichia coli O6:H1 (strain CFT073 / ATCC 700928 / UPEC) OX=199310 GN=c1001 PE=4 SV=1	c1001	19.1349	19.3273	19.3933	19.1859	19.7498	19.9925	19.6573	19.6992	0.00174581	0.0112947	0.514347
A0A0H2V7X6	Endopeptidase La OS=Escherichia coli O6:H1 (strain CFT073 / ATCC 700928 / UPEC) OX=199310 GN=c1091 PE=3 SV=1	c1091	19.6496	19.9254	19.7998	19.7396	20.1342	19.9155	20.0455	19.9587	0.0208016	0.073218	0.234849
A0A0H2V6P0	Protein yccU OS=Escherichia coli O6:H1 (strain CFT073 / ATCC 700928 / UPEC) OX=199310 GN=c1102 PE=4 SV=1	c1102	21.0801	21.2543	21.1075	20.7842	21.2457	21.2298	21.0969	21.0401	0.415994	0.531807	0.0966121
A0A0H2V5Y8	Uncharacterized protein OS=Escherichia coli O6:H1 (strain CFT073 / ATCC 700928 / UPEC) OX=199310 GN=c1138 PE=4 SV=1	c1138	21.4649	21.7683	21.5924	21.0971	20.8265	21.0505	20.9214	20.857	0.00935977	0.0413174	-0.566825
P0A8G7	NAD(P)H dehydrogenase (quinone) OS=Escherichia coli O6:H1 (strain CFT073 / ATCC 700928 / UPEC) OX=199310 GN=c1140 PE=3 SV=2	c1140	21.6804	21.8327	21.7503	21.3887	20.93	20.7729	20.6968	20.6576	0.000218601	0.00239263	-0.898686
A0A0H2V833	3-oxoacyl-[acyl-carrier protein] reductase OS=Escherichia coli O6:H1 (strain CFT073 / ATCC 700928 / UPEC) OX=199310 GN=c1187 PE=1 SV=1	c1187	18.3765	18.7449	18.6491	18.6291	18.356	19.3209	18.9368	19.0453	0.198303	0.324681	0.314854
A0A0H2V6U5	Putative 3-oxoacyl-[ACP] synthase OS=Escherichia coli O6:H1 (strain CFT073 / ATCC 700928 / UPEC) OX=199310 GN=c1189 PE=3 SV=1	c1189	18.2826	18.5212	18.5414	18.4673	18.7021	18.3266	18.2904	18.4483	0.921773	0.944118	-0.0112831
A0A0H2V837	Uncharacterized protein OS=Escherichia coli O6:H1 (strain CFT073 / ATCC 700928 / UPEC) OX=199310 GN=c1192 PE=4 SV=1	c1192	18.9933	18.9443	19.1318	18.7555	19.4388	19.2912	18.8899	18.7992	0.423216	0.538256	0.148504
A0A0H2V6W0	Uncharacterized protein OS=Escherichia coli O6:H1 (strain CFT073 / ATCC 700928 / UPEC) OX=199310 GN=c1204 PE=4 SV=1	c1204	20.265	20.1159	20.177	19.7468	20.6773	20.5373	20.8284	20.8237	0.00299686	0.0168626	0.640524
A0A0H2VAX3	Uncharacterized protein OS=Escherichia coli O6:H1 (strain CFT073 / ATCC 700928 / UPEC) OX=199310 GN=c1275 PE=1 SV=1	c1275	19.1464	19.198	19.1873	19.0179	17.7044	17.9273	17.8481	17.5989	3.44701e-06	0.000153009	-1.36773
A0A0H2V6V4	Protein TonB OS=Escherichia coli O6:H1 (strain CFT073 / ATCC 700928 / UPEC) OX=199310 GN=c1565 PE=3 SV=1	c1565	18.4609	18.6211	17.9465	16.1104	18.433	18.9732	18.5892	18.5713	0.195192	0.321896	0.856964
A0A0H2V801	Protein ycgM OS=Escherichia coli O6:H1 (strain CFT073 / ATCC 700928 / UPEC) OX=199310 GN=c1628 PE=4 SV=1	c1628	20.3703	20.9048	20.7056	20.0461	21.0002	20.779	20.919	20.5539	0.200017	0.325602	0.306353
A0A0H2V747	Protein ycgS OS=Escherichia coli O6:H1 (strain CFT073 / ATCC 700928 / UPEC) OX=199310 GN=c1657 PE=4 SV=1	c1657	19.1167	19.2554	19.2937	19.207	19.3859	19.015	19.3439	19.2825	0.688258	0.764838	0.0386232
A0A0H2V9F1	Hydrolase	c1801	18.9128	19.3696	19.2637	18.5863	19.1597	19.1067	19.0202	19.158	0.681457	0.758863	0.0780528
A0A0H2V9N5	Chaperone protein fimC OS=Escherichia coli O6:H1 (strain CFT073 / ATCC 700928 / UPEC) OX=199310 GN=c1935 PE=3 SV=1	c1935	20.202	19.0235	19.7041	19.5358	22.9167	22.7018	22.6491	22.5303	1.99227e-05	0.00050534	3.08315
A0A0H2VA31	Protein ynjB OS=Escherichia coli O6:H1 (strain CFT073 / ATCC 700928 / UPEC) OX=199310 GN=c2155 PE=4 SV=1	c2155	17.9846	18.239	17.9817	17.6832	18.2303	18.8095	18.1873	18.2738	0.0719972	0.166983	0.403117
A0A0H2V7T0	Sulfurtransferase OS=Escherichia coli O6:H1 (strain CFT073 / ATCC 700928 / UPEC) OX=199310 GN=c2158 PE=4 SV=1	c2158	18.2516	18.5653	18.3221	18.256	17.5878	17.5243	16.8686	17.5662	0.00220449	0.0136015	-0.96205
A0A0H2V851	Transcriptional regulator kdgR OS=Escherichia coli O6:H1 (strain CFT073 / ATCC 700928 / UPEC) OX=199310 GN=c2236 PE=4 SV=1	c2236	20.3293	20.9313	20.5867	20.3013	20.8381	20.9528	20.852	20.9105	0.0560739	0.146176	0.351202
A0A0H2V859	Outer membrane porin protein nmpC OS=Escherichia coli O6:H1 (strain CFT073 / ATCC 700928 / UPEC) OX=199310 GN=c2348 PE=3 SV=1	c2348	20.4275	20.7456	20.3211	18.2044	19.2413	19.3882	19.358	19.2425	0.329564	0.450122	-0.617153
A0A0H2V8B2	Uncharacterized protein OS=Escherichia coli O6:H1 (strain CFT073 / ATCC 700928 / UPEC) OX=199310 GN=c2393 PE=4 SV=1	c2393	17.3587	17.8733	17.4845	17.4222	16.6338	17.4142	17.0109	16.7018	0.031191	0.0962225	-0.594492
A0A0H2V9M3	DUF1863 domain-containing protein OS=Escherichia coli O6:H1 (strain CFT073 / ATCC 700928 / UPEC) OX=199310 GN=c2399 PE=4 SV=1	c2399	17.9916	18.5332	18.3252	18.6525	17.7897	17.718	17.6793	17.9134	0.00790737	0.0363103	-0.600481
A0A0H2V898	Uncharacterized protein OS=Escherichia coli O6:H1 (strain CFT073 / ATCC 700928 / UPEC) OX=199310 GN=c2405 PE=4 SV=1	c2405	19.4373	19.6716	19.419	18.6298	19.6718	19.6771	19.6776	19.7436	0.127343	0.24786	0.403112
A0A0H2V8H7	DNA-binding protein OS=Escherichia coli O6:H1 (strain CFT073 / ATCC 700928 / UPEC) OX=199310 GN=c2411 PE=3 SV=1	c2411	20.463	20.6249	20.3109	20.2164	20.602	20.9412	20.6317	20.6722	0.0408424	0.116132	0.307957
A0A0H2V8G1	Uncharacterized protein OS=Escherichia coli O6:H1 (strain CFT073 / ATCC 700928 / UPEC) OX=199310 GN=c2450 PE=4 SV=1	c2450	23.4505	23.4827	23.3444	22.9451	22.8883	22.9256	22.7946	22.853	0.013291	0.0527025	-0.440316
A0A0H2V9R8	Putative thioesterase OS=Escherichia coli O6:H1 (strain CFT073 / ATCC 700928 / UPEC) OX=199310 GN=c2451 PE=3 SV=1	c2451	20.907	21.1488	21.4032	21.29	20.7553	20.8542	20.8608	20.8491	0.0173515	0.0642827	-0.357436
A0A0H2V8D7	Putative amidase OS=Escherichia coli O6:H1 (strain CFT073 / ATCC 700928 / UPEC) OX=199310 GN=c2457 PE=4 SV=1	c2457	18.127	18.1114	18.0064	18.2915	18.3271	17.8573	17.8832	17.7856	0.257184	0.382306	-0.170761
A0A0H2V8L8	Putative peptide synthetase OS=Escherichia coli O6:H1 (strain CFT073 / ATCC 700928 / UPEC) OX=199310 GN=c2458 PE=3 SV=1	c2458	20.3319	20.1962	20.303	20.3027	20.0021	19.989	20.0746	19.994	0.000298378	0.00305646	-0.268518
A0A0H2VAR6	Putative peptide synthetase OS=Escherichia coli O6:H1 (strain CFT073 / ATCC 700928 / UPEC) OX=199310 GN=c2459 PE=4 SV=1	c2459	17.9141	17.9514	17.9749	17.9838	17.6431	17.593	17.3188	17.3634	0.00118447	0.00852602	-0.476455
A0A0H2V8G9	Putative polyketide synthase OS=Escherichia coli O6:H1 (strain CFT073 / ATCC 700928 / UPEC) OX=199310 GN=c2460 PE=3 SV=1	c2460	21.9667	22.1583	21.8884	21.8714	21.3959	21.4274	21.1469	21.2863	0.000364575	0.00355238	-0.657088
A0A0H2V9S6	Carrier domain-containing protein OS=Escherichia coli O6:H1 (strain CFT073 / ATCC 700928 / UPEC) OX=199310 GN=c2461 PE=4 SV=1	c2461	20.7488	20.964	20.8689	20.684	20.3009	20.2105	20.1191	20.1663	0.000153888	0.00186298	-0.617217
A0A0H2V8M3	Putative transacylase OS=Escherichia coli O6:H1 (strain CFT073 / ATCC 700928 / UPEC) OX=199310 GN=c2463 PE=4 SV=1	c2463	18.3398	18.3591	18.2729	18.4158	17.5742	17.3706	17.3566	17.3873	4.25554e-06	0.000170009	-0.92474
A0A0H2VAS8	Putative acyl-coa dehydrogenase OS=Escherichia coli O6:H1 (strain CFT073 / ATCC 700928 / UPEC) OX=199310 GN=c2464 PE=3 SV=1	c2464	20.0815	20.1892	20.4185	19.7013	19.6411	19.3669	19.3718	19.4065	0.00723243	0.0340927	-0.651011
A0A0H2V8E7	Putative 3-hydroxyacyl-CoA dehydrogenase OS=Escherichia coli O6:H1 (strain CFT073 / ATCC 700928 / UPEC) OX=199310 GN=c2467 PE=4 SV=1	c2467	18.6288	19.2778	18.8589	14.6052	18.4905	18.8269	18.2753	18.528	0.552672	0.650825	0.687491
A0A0H2V8M8	Putative polyketide synthase OS=Escherichia coli O6:H1 (strain CFT073 / ATCC 700928 / UPEC) OX=199310 GN=c2468 PE=3 SV=1	c2468	19.6336	19.5265	19.7668	19.7823	18.8263	18.4262	18.5058	18.4662	5.09107e-05	0.000884296	-1.12122
A0A0H2VAT2	Putative polyketide synthase OS=Escherichia coli O6:H1 (strain CFT073 / ATCC 700928 / UPEC) OX=199310 GN=c2469 PE=4 SV=1	c2469	18.7619	18.9146	19.0015	18.3728	17.9418	17.8213	17.4399	17.5269	0.00104985	0.00769565	-1.0802
A0A0H2V8I0	Putative peptide/polyketide synthase OS=Escherichia coli O6:H1 (strain CFT073 / ATCC 700928 / UPEC) OX=199310 GN=c2470 PE=3 SV=1	c2470	19.3953	19.2893	19.766	19.2351	18.2805	18.4674	18.2237	18.3109	0.000151234	0.00186051	-1.10081
A0A0H2V8G0	ParB domain-containing protein OS=Escherichia coli O6:H1 (strain CFT073 / ATCC 700928 / UPEC) OX=199310 GN=c2484 PE=4 SV=1	c2484	18.6371	18.9239	18.5559	18.6522	18.9074	19	18.6728	18.9025	0.143808	0.266905	0.178385
A0A0H2V8T6	Protein yeeZ OS=Escherichia coli O6:H1 (strain CFT073 / ATCC 700928 / UPEC) OX=199310 GN=c2543 PE=4 SV=1	c2543	19.6762	19.9969	20.1432	19.9561	20.1571	20.0203	19.7625	19.9253	0.862273	0.898834	0.0231904
A0A0H2V8K8	Mannose-1-phosphate guanylyltransferase OS=Escherichia coli O6:H1 (strain CFT073 / ATCC 700928 / UPEC) OX=199310 GN=c2558 PE=3 SV=1	c2558	22.1	22.0805	22.0877	22.1845	22.0275	21.8095	22.0614	22.1048	0.159367	0.284701	-0.112406
A0A0H2V8U0	Uncharacterized protein OS=Escherichia coli O6:H1 (strain CFT073 / ATCC 700928 / UPEC) OX=199310 GN=c2559 PE=4 SV=1	c2559	21.0175	21.2355	21.1783	20.6528	21.063	21.1702	21.0966	21.0966	0.54402	0.644913	0.0855655
A0A0H2VAZ4	UDP-glucose 4-epimerase OS=Escherichia coli O6:H1 (strain CFT073 / ATCC 700928 / UPEC) OX=199310 GN=c2560 PE=3 SV=1	c2560	20.9347	21.1947	21.1847	20.7319	21.4251	21.4239	21.4406	21.3752	0.0111162	0.0467464	0.404648
A0A0H2V8Q0	Uncharacterized protein OS=Escherichia coli O6:H1 (strain CFT073 / ATCC 700928 / UPEC) OX=199310 GN=c2561 PE=4 SV=1	c2561	19.3979	19.7057	19.3325	18.8387	19.7571	19.9081	19.7749	19.8411	0.0335265	0.102048	0.501615
A0A0H2VA06	Glycosyl transferase OS=Escherichia coli O6:H1 (strain CFT073 / ATCC 700928 / UPEC) OX=199310 GN=c2562 PE=4 SV=1	c2562	20.0315	20.1653	20.2971	20.0348	20.1749	20.0452	20.2953	20.1009	0.801282	0.853921	0.0218781
A0A0H2V8L3	Glycosyl transferase OS=Escherichia coli O6:H1 (strain CFT073 / ATCC 700928 / UPEC) OX=199310 GN=c2563 PE=4 SV=1	c2563	21.0208	21.1418	21.0716	21.3557	21.2092	21.3447	21.219	21.3131	0.176988	0.303137	0.124048
A0A0H2VB13	Tyrosine-protein kinase wzc OS=Escherichia coli O6:H1 (strain CFT073 / ATCC 700928 / UPEC) OX=199310 GN=c2586 PE=3 SV=1	c2586	15.8644	15.2334	16.4465	16.148	15.9295	16.283	16.2252	16.0683	0.480964	0.586255	0.203431
A0A0H2VBF4	CinA-like protein OS=Escherichia coli O6:H1 (strain CFT073 / ATCC 700928 / UPEC) OX=199310 GN=c2791 PE=3 SV=1	c2791	18.8474	18.7365	18.4739	17.9887	18.8623	19.2033	18.6857	18.7196	0.164104	0.288544	0.356109
A0A0H2V988	Phosphohistidine phosphatase sixA OS=Escherichia coli O6:H1 (strain CFT073 / ATCC 700928 / UPEC) OX=199310 GN=c2885 PE=4 SV=1	c2885	17.3625	17.4876	17.409	12.8112	18.1279	17.839	17.8274	17.7649	0.209847	0.33486	1.62223
A0A0H2V9J3	NADP-dependent malic enzyme OS=Escherichia coli O6:H1 (strain CFT073 / ATCC 700928 / UPEC) OX=199310 GN=c2988 PE=3 SV=1	c2988	23.7606	23.843	23.9439	23.8682	23.7348	23.5959	23.5926	23.6255	0.00509848	0.0256206	-0.21676
A0A0H2VBV0	Arsenate reductase OS=Escherichia coli O6:H1 (strain CFT073 / ATCC 700928 / UPEC) OX=199310 GN=c3012 PE=3 SV=1	c3012	21.8865	21.8326	21.7802	21.7084	22.8213	22.923	22.7165	22.6263	1.2792e-05	0.000365029	0.969881
A0A0H2V9U9	Uncharacterized protein OS=Escherichia coli O6:H1 (strain CFT073 / ATCC 700928 / UPEC) OX=199310 GN=c3133 PE=3 SV=1	c3133	16.8319	17.3406	17.021	15.9973	17.3275	17.4254	17.1549	17.1887	0.155672	0.280878	0.476427
A0A0H2V9Y4	GnsB protein OS=Escherichia coli O6:H1 (strain CFT073 / ATCC 700928 / UPEC) OX=199310 GN=c3176 PE=3 SV=1	c3176	21.3101	21.7557	21.3433	15.957	21.6924	21.8058	21.7511	21.7868	0.273035	0.399186	1.66751
A0A0H2VA19	CMD domain-containing protein OS=Escherichia coli O6:H1 (strain CFT073 / ATCC 700928 / UPEC) OX=199310 GN=c3225 PE=4 SV=1	c3225	17.4718	17.6076	17.6915	17.3831	17.9788	17.7742	17.9373	17.9656	0.00412591	0.0219044	0.375503
A0A0H2V9Y9	RNA	c3306	19.7053	19.9261	19.7459	19.1298	19.3084	19.0484	19.0899	19.2365	0.0470208	0.128205	-0.455977
A0A0H2VA77	Putative conserved protein OS=Escherichia coli O6:H1 (strain CFT073 / ATCC 700928 / UPEC) OX=199310 GN=c3307 PE=4 SV=1	c3307	19.8266	20.1792	19.8793	19.5879	20.0013	20.3187	20.1196	20.2364	0.0750359	0.171296	0.300763
A0A0H2VAD7	Uncharacterized protein OS=Escherichia coli O6:H1 (strain CFT073 / ATCC 700928 / UPEC) OX=199310 GN=c3400 PE=4 SV=1	c3400	17.2045	17.8642	17.3631	9.40596	17.9166	18.4662	17.8999	17.8306	0.252221	0.375978	2.56889
A0A0H2VAF4	Tas protein OS=Escherichia coli O6:H1 (strain CFT073 / ATCC 700928 / UPEC) OX=199310 GN=c3429 PE=4 SV=1	c3429	20.6877	20.7069	20.8336	20.8031	20.4643	20.4178	20.3211	20.3212	0.000303428	0.0030884	-0.376716
A0A0H2VAW5	Antigen 43 OS=Escherichia coli O6:H1 (strain CFT073 / ATCC 700928 / UPEC) OX=199310 GN=c3655 PE=1 SV=1	c3655	18.1639	18.741	18.4048	13.8128	18.1848	17.9713	18.0811	18.0676	0.519402	0.622658	0.795567
A0A0H2VAZ5	Uncharacterized protein OS=Escherichia coli O6:H1 (strain CFT073 / ATCC 700928 / UPEC) OX=199310 GN=c3693 PE=4 SV=1	c3693	21.1259	21.197	21.1755	20.952	21.4692	21.3862	21.3408	21.1946	0.0259632	0.0853688	0.235119
A0A0H2VDC9	TPR	c3694	23.3794	23.4837	23.3922	23.3777	23.3337	23.3409	23.2657	23.3944	0.0875899	0.191214	-0.0746001
A0A0H2VAT5	TPR	c3695	20.4352	21.3062	21.0054	18.5678	20.6063	21.0132	20.6985	20.8897	0.474845	0.581207	0.473265
A0A0H2VCB7	Putative glycerol-3-phosphate cytidyltransferase OS=Escherichia coli O6:H1 (strain CFT073 / ATCC 700928 / UPEC) OX=199310 GN=c3696 PE=4 SV=1	c3696	21.1468	21.3298	21.2078	20.9596	21.1928	21.2483	21.0326	21.2159	0.904305	0.931108	0.0113918
A0A0H2VDG6	2,5-diketo-D-gluconic acid reductase A OS=Escherichia coli O6:H1 (strain CFT073 / ATCC 700928 / UPEC) OX=199310 GN=c3746 PE=4 SV=1	c3746	19.7222	20.1251	20.0299	19.3885	19.6455	19.6259	19.4152	19.2683	0.134294	0.255479	-0.327651
A0A0H2VAX9	Putative iron compound-binding protein of ABC transporter family OS=Escherichia coli O6:H1 (strain CFT073 / ATCC 700928 / UPEC) OX=199310 GN=c3771 PE=4 SV=1	c3771	17.113	17.0079	17.3107	17.129	18.3905	17.6425	18.355	18.3045	0.00154497	0.0103734	1.033
A0A0H2VB35	Putative conserved protein OS=Escherichia coli O6:H1 (strain CFT073 / ATCC 700928 / UPEC) OX=199310 GN=c3819 PE=4 SV=1	c3819	22.7992	23.2992	23.2553	23.1207	23.3449	22.9057	23.5804	23.329	0.378373	0.493987	0.171395
A0A0H2VCQ2	L-serine dehydratase OS=Escherichia coli O6:H1 (strain CFT073 / ATCC 700928 / UPEC) OX=199310 GN=c3870 PE=3 SV=1	c3870	22.2428	22.6573	22.5805	22.0975	20.1566	19.9967	19.7095	20.0104	5.84392e-06	0.000209236	-2.42623
Q8FCW0	Phosphoglycolate phosphatase OS=Escherichia coli O6:H1 (strain CFT073 / ATCC 700928 / UPEC) OX=199310 GN=c4155 PE=3 SV=1	c4155	21.2775	21.1827	21.3312	21.3592	21.5633	21.3102	21.3505	21.213	0.423795	0.538334	0.0716358
A0A0H2VBI1	Putative conserved protein OS=Escherichia coli O6:H1 (strain CFT073 / ATCC 700928 / UPEC) OX=199310 GN=c4223 PE=4 SV=1	c4223	19.4678	19.6322	19.3429	19.6003	19.248	19.9156	19.2672	19.3321	0.698736	0.77379	-0.0700863
A0A0H2VBP8	DcrB protein OS=Escherichia coli O6:H1 (strain CFT073 / ATCC 700928 / UPEC) OX=199310 GN=c4265 PE=4 SV=1	c4265	22.3789	22.7765	22.5227	21.8728	23.3	23.3531	23.1718	23.2078	0.00424343	0.0223059	0.870477
A0A0H2VCJ8	Uncharacterized protein OS=Escherichia coli O6:H1 (strain CFT073 / ATCC 700928 / UPEC) OX=199310 GN=c4735 PE=4 SV=1	c4735	20.3902	20.3991	20.3615	20.3237	19.974	19.9544	19.8948	19.8262	1.83878e-05	0.000481699	-0.456294
A0A0H2VEA0	Uncharacterized protein OS=Escherichia coli O6:H1 (strain CFT073 / ATCC 700928 / UPEC) OX=199310 GN=c4748 PE=4 SV=1	c4748	19.3512	19.643	19.4063	19.283	19.6229	20.031	19.6878	19.6291	0.0418117	0.118466	0.321789
A0A0H2VCZ2	Putative carboxymethylenebutenolidase OS=Escherichia coli O6:H1 (strain CFT073 / ATCC 700928 / UPEC) OX=199310 GN=c4771 PE=4 SV=1	c4771	18.7161	18.9653	18.7679	18.6557	18.7748	18.8511	18.9176	18.9197	0.279437	0.404109	0.0895262
A0A0H2VCZ6	Uncharacterized protein OS=Escherichia coli O6:H1 (strain CFT073 / ATCC 700928 / UPEC) OX=199310 GN=c4776 PE=3 SV=1	c4776	18.7677	18.9087	18.6673	18.0374	18.5592	18.5199	18.3208	18.3936	0.490875	0.596062	-0.146874
A0A0H2VD71	Uncharacterized protein OS=Escherichia coli O6:H1 (strain CFT073 / ATCC 700928 / UPEC) OX=199310 GN=c5056 PE=4 SV=1	c5056	19.9834	20.1488	19.7356	18.9319	19.7326	19.8582	19.7532	19.7321	0.807532	0.856294	0.0690983
A0A0H2VET3	Putative conserved protein OS=Escherichia coli O6:H1 (strain CFT073 / ATCC 700928 / UPEC) OX=199310 GN=c5081 PE=4 SV=1	c5081	20.3912	20.5265	20.5839	20.5701	20.2356	19.995	20.0873	19.992	0.000878899	0.00678493	-0.440449
A0A0H2VF72	Putative conserved protein OS=Escherichia coli O6:H1 (strain CFT073 / ATCC 700928 / UPEC) OX=199310 GN=c5312 PE=4 SV=1	c5312	18.3418	18.6596	18.2216	17.1804	18.0712	18.2837	17.9748	17.7713	0.830252	0.875738	-0.0756014
A0A0H2VEX2	Lysine decarboxylase, inducible OS=Escherichia coli O6:H1 (strain CFT073 / ATCC 700928 / UPEC) OX=199310 GN=cadA PE=3 SV=1	cadA	20.4288	20.5485	20.7673	20.7748	18.2864	18.0323	17.9119	18.2659	9.89829e-07	7.82342e-05	-2.50575
Q8FLB1	Carbamoyl-phosphate synthase small chain OS=Escherichia coli O6:H1 (strain CFT073 / ATCC 700928 / UPEC) OX=199310 GN=carA PE=3 SV=2	carA	24.0331	23.8958	23.9923	24.0166	23.7662	23.5312	23.7152	23.5281	0.00231096	0.0140951	-0.349265
Q8FLB0	Carbamoyl-phosphate synthase large chain OS=Escherichia coli O6:H1 (strain CFT073 / ATCC 700928 / UPEC) OX=199310 GN=carB PE=3 SV=3	carB	24.464	24.5545	24.6317	24.5557	24.4563	24.299	24.23	24.2326	0.00789436	0.0363103	-0.247007
Q8FJ50	Curved DNA-binding protein OS=Escherichia coli O6:H1 (strain CFT073 / ATCC 700928 / UPEC) OX=199310 GN=cbpA PE=3 SV=1	cbpA	20.8009	20.8415	20.8819	20.8594	20.7173	20.1587	20.6465	20.4471	0.0311663	0.0962225	-0.353504
A0A0H2V947	Cytochrome c-type biogenesis protein OS=Escherichia coli O6:H1 (strain CFT073 / ATCC 700928 / UPEC) OX=199310 GN=ccmH PE=3 SV=1	ccmH	19.886	20.2226	20.184	20.327	20.2011	19.9837	20.1579	20.2788	0.996619	0.997243	0.0005006
Q8FFV3	Cytidine deaminase OS=Escherichia coli O6:H1 (strain CFT073 / ATCC 700928 / UPEC) OX=199310 GN=cdd PE=3 SV=1	cdd	20.2617	20.1767	20.3792	20.23	20.6516	20.4564	20.4953	20.4852	0.00544145	0.0270045	0.260229
Q8FBC8	CDP-diacylglycerol pyrophosphatase OS=Escherichia coli O6:H1 (strain CFT073 / ATCC 700928 / UPEC) OX=199310 GN=cdh PE=3 SV=2	cdh	17.2404	17.9048	17.8024	14.9311	17.5464	17.5905	17.5031	17.5965	0.429114	0.543363	0.58947
P0A9H8	Cyclopropane-fatty-acyl-phospholipid synthase OS=Escherichia coli O6:H1 (strain CFT073 / ATCC 700928 / UPEC) OX=199310 GN=cfa PE=3 SV=2	cfa	19.3674	19.8036	19.4904	20.5458	19.674	19.8686	19.6625	19.7835	0.845739	0.885643	-0.0546292
A0A0H2VC22	Outer membrane heme/hemoglobin receptor OS=Escherichia coli O6:H1 (strain CFT073 / ATCC 700928 / UPEC) OX=199310 GN=chuA PE=3 SV=1	chuA	17.1213	17.1871	16.7789	14.2222	18.8688	18.9854	18.9197	18.8515	0.0108047	0.0461656	2.57894
A0A0H2VBP2	Putative heme/hemoglobin transport protein OS=Escherichia coli O6:H1 (strain CFT073 / ATCC 700928 / UPEC) OX=199310 GN=chuS PE=4 SV=1	chuS	22.415	22.5797	22.4096	22.8485	23.8685	24.0695	23.7484	23.8157	4.19701e-05	0.000779863	1.31234
A0A0H2VC27	Putative Periplasmic binding protein OS=Escherichia coli O6:H1 (strain CFT073 / ATCC 700928 / UPEC) OX=199310 GN=chuT PE=4 SV=1	chuT	18.9963	19.348	19.1963	18.9212	19.9734	20.0802	19.8158	19.788	0.000524721	0.00465836	0.798884
A0A0H2VBT7	Uncharacterized protein OS=Escherichia coli O6:H1 (strain CFT073 / ATCC 700928 / UPEC) OX=199310 GN=chuX PE=4 SV=1	chuX	18.0179	17.4117	17.5748	17.5698	20.7914	20.7708	20.5791	20.7884	5.70228e-07	5.69515e-05	3.08888
A0A0H2VDD2	NAD(P)-bd	chuY	15.7157	15.996	16.2247	15.8524	20.1514	20.0573	19.7916	19.8515	1.08549e-07	3.14645e-05	4.0157
P0A9I2	Citrate lyase subunit beta OS=Escherichia coli O6:H1 (strain CFT073 / ATCC 700928 / UPEC) OX=199310 GN=citE PE=3 SV=1	citE	21.7151	21.4429	21.4384	21.5186	19.5162	18.8977	18.9954	19.0965	3.87507e-06	0.000167099	-2.40232
A0A0H2V567	Citrate lyase alpha chain OS=Escherichia coli O6:H1 (strain CFT073 / ATCC 700928 / UPEC) OX=199310 GN=citF PE=4 SV=1	citF	21.2922	21.5375	21.3274	19.6274	19.6475	19.5027	19.4295	19.5942	0.0198592	0.0708372	-1.40265
P0ABI0	ATP-dependent Clp protease ATP-binding subunit ClpA OS=Escherichia coli O6:H1 (strain CFT073 / ATCC 700928 / UPEC) OX=199310 GN=clpA PE=3 SV=1	clpA	21.7791	21.9867	21.7433	21.6774	21.2409	21.306	21.314	21.3463	0.000411645	0.00389236	-0.494816
P63286	Chaperone protein ClpB OS=Escherichia coli O6:H1 (strain CFT073 / ATCC 700928 / UPEC) OX=199310 GN=clpB PE=3 SV=1	clpB	24.2332	24.4398	24.2364	24.2505	24.053	24.2496	23.9327	24.0089	0.0345585	0.10479	-0.228948
P0A6G8	ATP-dependent Clp protease proteolytic subunit OS=Escherichia coli O6:H1 (strain CFT073 / ATCC 700928 / UPEC) OX=199310 GN=clpP PE=3 SV=1	clpP	22.8917	22.7899	22.697	22.6812	22.7307	22.9974	22.7975	22.8147	0.385501	0.501246	0.0701283
P0A6H2	ATP-dependent Clp protease ATP-binding subunit ClpX OS=Escherichia coli O6:H1 (strain CFT073 / ATCC 700928 / UPEC) OX=199310 GN=clpX PE=3 SV=2	clpX	22.3428	22.2758	22.372	22.5205	22.671	22.3611	22.8242	22.6644	0.0613748	0.152954	0.252411
P0A6H9	Cardiolipin synthase A OS=Escherichia coli O6:H1 (strain CFT073 / ATCC 700928 / UPEC) OX=199310 GN=clsA PE=3 SV=1	clsA	18.5116	18.991	18.7448	18.7701	19.0831	18.9375	18.8944	18.8965	0.114847	0.231161	0.198438
P0A6I1	Cytidylate kinase OS=Escherichia coli O6:H1 (strain CFT073 / ATCC 700928 / UPEC) OX=199310 GN=cmk PE=3 SV=1	cmk	21.8341	21.627	21.8462	21.5319	22.0683	21.8092	22.2029	22.0233	0.0310385	0.0962225	0.316115
Q8FGQ6	Carboxy-S-adenosyl-L-methionine synthase OS=Escherichia coli O6:H1 (strain CFT073 / ATCC 700928 / UPEC) OX=199310 GN=cmoA PE=3 SV=1	cmoA	19.9827	20.328	19.9489	19.5272	20.2263	20.5113	20.1081	20.2771	0.120222	0.238061	0.334038
Q8FGQ5	tRNA U34 carboxymethyltransferase OS=Escherichia coli O6:H1 (strain CFT073 / ATCC 700928 / UPEC) OX=199310 GN=cmoB PE=3 SV=1	cmoB	18.5781	18.8254	18.5564	18.6106	19.0009	18.9778	18.7039	18.9837	0.0271152	0.0878906	0.273924
P64468	OriC-binding nucleoid-associated protein OS=Escherichia coli O6:H1 (strain CFT073 / ATCC 700928 / UPEC) OX=199310 GN=cnu PE=3 SV=1	cnu	19.0398	18.7916	18.4741	18.5008	18.2662	18.4751	18.1209	18.3078	0.0362172	0.10838	-0.40908
P0A6I4	Pantothenate kinase OS=Escherichia coli O6:H1 (strain CFT073 / ATCC 700928 / UPEC) OX=199310 GN=coaA PE=3 SV=1	coaA	18.794	19.1603	18.7572	17.2776	18.87	19.1294	18.8741	18.9251	0.323937	0.444718	0.452406
P0ABQ1	Coenzyme A biosynthesis bifunctional protein CoaBC OS=Escherichia coli O6:H1 (strain CFT073 / ATCC 700928 / UPEC) OX=199310 GN=coaBC PE=3 SV=2	coaBC	21.3243	21.3194	21.7153	21.5325	21.4335	20.8267	20.9714	20.8411	0.0375359	0.11126	-0.454668
Q8FIM4	NAD-dependent protein deacylase OS=Escherichia coli O6:H1 (strain CFT073 / ATCC 700928 / UPEC) OX=199310 GN=cobB PE=3 SV=3	cobB	20.3511	20.6767	20.3221	20.0247	20.629	20.8676	20.7148	20.8227	0.0278146	0.0891067	0.414913
A0A0H2V4N7	Cytosine deaminase OS=Escherichia coli O6:H1 (strain CFT073 / ATCC 700928 / UPEC) OX=199310 GN=codA PE=4 SV=1	codA	20.6253	20.275	20.0844	19.345	20.278	20.1339	20.0367	19.8033	0.948227	0.960953	-0.0194934
P0ABI5	Magnesium transport protein CorA OS=Escherichia coli O6:H1 (strain CFT073 / ATCC 700928 / UPEC) OX=199310 GN=corA PE=3 SV=1	corA	21.2982	21.355	21.4687	21.4109	21.3066	21.049	21.2508	21.1481	0.0283059	0.0897476	-0.194541
P0AE79	Magnesium and cobalt efflux protein CorC OS=Escherichia coli O6:H1 (strain CFT073 / ATCC 700928 / UPEC) OX=199310 GN=corC PE=3 SV=1	corC	19.5647	19.4336	19.7651	20.9322	19.8943	19.4896	19.9946	19.8896	0.776985	0.838934	-0.106881
P0AE83	Sensor protein CpxA OS=Escherichia coli O6:H1 (strain CFT073 / ATCC 700928 / UPEC) OX=199310 GN=cpxA PE=3 SV=1	cpxA	17.1885	17.4922	17.0853	17.0682	17.6645	18.0801	17.5304	17.6197	0.0166489	0.0624529	0.51511
A0A0H2VFG8	Transcriptional Regulatory protein cpxR OS=Escherichia coli O6:H1 (strain CFT073 / ATCC 700928 / UPEC) OX=199310 GN=cpxR PE=4 SV=1	cpxR	21.2262	20.9343	20.9824	21.0725	20.8443	20.5045	20.829	20.6959	0.0163503	0.0621234	-0.33544
P0ACP2	Catabolite repressor/activator OS=Escherichia coli O6:H1 (strain CFT073 / ATCC 700928 / UPEC) OX=199310 GN=cra PE=3 SV=1	cra	19.9198	20.0927	20.0866	20.2201	19.7915	19.7025	19.7065	19.726	0.00172486	0.011218	-0.34815
P0AE92	Protein CreA OS=Escherichia coli O6:H1 (strain CFT073 / ATCC 700928 / UPEC) OX=199310 GN=creA PE=3 SV=1	creA	20.1707	20.3698	19.8972	19.5809	20.5636	20.5847	20.6147	20.5498	0.0156553	0.0601375	0.57359
Q8FKM4	Sigma factor-binding protein Crl OS=Escherichia coli O6:H1 (strain CFT073 / ATCC 700928 / UPEC) OX=199310 GN=crl PE=3 SV=3	crl	20.9213	21.0666	20.8677	20.2756	20.9137	21.0743	21.0915	21.0379	0.217009	0.34132	0.246589
P0ACJ9	cAMP-activated global transcriptional regulator CRP OS=Escherichia coli O6:H1 (strain CFT073 / ATCC 700928 / UPEC) OX=199310 GN=crp PE=3 SV=1	crp	22.5403	22.9244	22.6208	21.9805	21.8601	22.2256	21.8036	21.8847	0.0396726	0.114642	-0.573
P69784	PTS system glucose-specific EIIA component OS=Escherichia coli O6:H1 (strain CFT073 / ATCC 700928 / UPEC) OX=199310 GN=crr PE=3 SV=2	crr	24.8095	24.6754	24.7008	24.339	24.9607	24.9219	24.7734	24.5847	0.226053	0.350168	0.179001
P0A9Y0	Cold shock protein CspA OS=Escherichia coli O6:H1 (strain CFT073 / ATCC 700928 / UPEC) OX=199310 GN=cspA PE=3 SV=2	cspA	21.0295	20.8048	20.9672	20.2255	21.0498	21.5257	21.4492	21.2305	0.0396668	0.114642	0.557054
A0A0H2V9S9	Cold shock-like protein cspB OS=Escherichia coli O6:H1 (strain CFT073 / ATCC 700928 / UPEC) OX=199310 GN=cspB PE=4 SV=1	cspB	16.9314	17.0835	16.7432	16.7064	17.4365	18.7087	18.5879	17.7232	0.00878117	0.0393062	1.24796
P0A9Y7	Cold shock-like protein CspC OS=Escherichia coli O6:H1 (strain CFT073 / ATCC 700928 / UPEC) OX=199310 GN=cspC PE=3 SV=2	cspC	26.1179	26.0448	25.9351	25.0375	25.9658	26.0358	26.0718	26.0572	0.362814	0.479947	0.248802
P0A969	Cold shock-like protein CspD OS=Escherichia coli O6:H1 (strain CFT073 / ATCC 700928 / UPEC) OX=199310 GN=cspD PE=3 SV=1	cspD	23.2146	23.1839	23.2578	22.8809	22.4092	22.174	22.3773	22.268	0.000180932	0.00208007	-0.82718
P0A973	Cold shock-like protein CspE OS=Escherichia coli O6:H1 (strain CFT073 / ATCC 700928 / UPEC) OX=199310 GN=cspE PE=3 SV=2	cspE	24.8129	24.3672	24.6746	24.0572	24.6724	24.6887	24.6457	24.7018	0.282602	0.406266	0.199201
P69914	Translational regulator CsrA OS=Escherichia coli O6:H1 (strain CFT073 / ATCC 700928 / UPEC) OX=199310 GN=csrA PE=3 SV=1	csrA	20.2462	20.5148	20.3887	16.0286	20.4789	19.9661	19.8815	20.1543	0.480566	0.586218	0.825614
A0A0H2V539	Carbon starvation protein A OS=Escherichia coli O6:H1 (strain CFT073 / ATCC 700928 / UPEC) OX=199310 GN=cstA PE=3 SV=1	cstA	20.3113	20.6074	20.3384	20.1982	19.2477	19.4739	19.3412	19.3629	5.04921e-05	0.000884296	-1.00743
Q8FGQ2	Copper homeostasis protein CutC OS=Escherichia coli O6:H1 (strain CFT073 / ATCC 700928 / UPEC) OX=199310 GN=cutC PE=3 SV=1	cutC	19.4897	19.5632	19.8886	19.7139	20.0583	20.1372	19.8623	19.6914	0.0866164	0.190128	0.273445
A0A0H2V495	Copper homeostasis protein cutF OS=Escherichia coli O6:H1 (strain CFT073 / ATCC 700928 / UPEC) OX=199310 GN=cutF PE=4 SV=1	cutF	19.5756	19.7924	19.5554	18.1682	20.2988	20.5756	20.248	20.3107	0.0287591	0.090645	1.08539
Q8FBN9	Iron-sulfur cluster assembly protein CyaY OS=Escherichia coli O6:H1 (strain CFT073 / ATCC 700928 / UPEC) OX=199310 GN=cyaY PE=3 SV=1	cyaY	19.7283	19.4277	20.0335	19.7071	19.537	19.2407	19.6071	19.339	0.0987786	0.208243	-0.293244
Q8CVG7	Soluble cytochrome b562 OS=Escherichia coli O6:H1 (strain CFT073 / ATCC 700928 / UPEC) OX=199310 GN=cybC PE=3 SV=1	cybC	19.1848	19.2299	19.1543	17.7245	19.3311	19.1086	19.1993	19.4385	0.277749	0.402762	0.446022
P0ABK0	Cytochrome bd-I ubiquinol oxidase subunit 1 OS=Escherichia coli O6:H1 (strain CFT073 / ATCC 700928 / UPEC) OX=199310 GN=cydA PE=3 SV=1	cydA	22.9301	23.1636	22.9159	22.7305	22.7611	23.0219	22.8053	22.9212	0.607701	0.697008	-0.0576409
P0ABK3	Cytochrome bd-I ubiquinol oxidase subunit 2 OS=Escherichia coli O6:H1 (strain CFT073 / ATCC 700928 / UPEC) OX=199310 GN=cydB PE=3 SV=1	cydB	19.6908	20.2799	20.0184	16.2201	19.9245	19.8741	19.978	20.1148	0.371449	0.487337	0.920531
A0A0H2V5T0	Transport ATP-binding protein cydC OS=Escherichia coli O6:H1 (strain CFT073 / ATCC 700928 / UPEC) OX=199310 GN=cydC PE=4 SV=1	cydC	18.786	19.0305	18.812	16.6785	19.2283	19.3878	19.1386	19.1	0.161693	0.285825	0.886888
A0A0H2V7U6	Transport ATP-binding protein cydD OS=Escherichia coli O6:H1 (strain CFT073 / ATCC 700928 / UPEC) OX=199310 GN=cydD PE=4 SV=1	cydD	18.4119	18.6682	18.5805	18.6053	18.9058	19.0093	18.9948	19.0185	0.000470348	0.00431964	0.415634
P0ABJ2	Cytochrome bo(3) ubiquinol oxidase subunit 2 OS=Escherichia coli O6:H1 (strain CFT073 / ATCC 700928 / UPEC) OX=199310 GN=cyoA PE=3 SV=1	cyoA	25.44	25.5256	25.4138	25.2686	25.5857	25.4135	25.5573	25.5258	0.148082	0.270441	0.108549
P0ABI9	Cytochrome bo(3) ubiquinol oxidase subunit 1 OS=Escherichia coli O6:H1 (strain CFT073 / ATCC 700928 / UPEC) OX=199310 GN=cyoB PE=3 SV=1	cyoB	22.8677	22.2534	22.6716	22.4906	22.1684	21.6764	21.9014	21.8886	0.00704843	0.0335377	-0.662116
Q8FFB3	Sulfate/thiosulfate import ATP-binding protein CysA OS=Escherichia coli O6:H1 (strain CFT073 / ATCC 700928 / UPEC) OX=199310 GN=cysA PE=3 SV=1	cysA	18.0367	18.5465	18.3193	17.4007	18.4388	18.321	18.4228	18.3573	0.261623	0.386033	0.309197
P0A9F4	HTH-type transcriptional regulator CysB OS=Escherichia coli O6:H1 (strain CFT073 / ATCC 700928 / UPEC) OX=199310 GN=cysB PE=3 SV=1	cysB	19.9226	20.1327	20.0229	19.175	19.6729	19.7428	19.7813	19.7862	0.767984	0.831462	-0.0674931
Q8FEJ0	Sulfate adenylyltransferase subunit 2 OS=Escherichia coli O6:H1 (strain CFT073 / ATCC 700928 / UPEC) OX=199310 GN=cysD PE=3 SV=1	cysD	19.3018	19.6732	19.4856	17.5902	19.0648	19.1703	18.9901	19.0414	0.914492	0.938573	0.0539374
P0A9D5	Serine acetyltransferase OS=Escherichia coli O6:H1 (strain CFT073 / ATCC 700928 / UPEC) OX=199310 GN=cysE PE=3 SV=1	cysE	20.7857	21.0708	20.7351	19.5854	20.9392	21.1587	20.9116	20.9569	0.227562	0.351771	0.447354
Q8FCW8	Siroheme synthase OS=Escherichia coli O6:H1 (strain CFT073 / ATCC 700928 / UPEC) OX=199310 GN=cysG PE=3 SV=1	cysG	18.7665	18.7223	19.1988	21.6331	18.7506	18.4406	18.9032	18.6955	0.253742	0.377542	-0.882691
Q8FEI9	Phosphoadenosine phosphosulfate reductase OS=Escherichia coli O6:H1 (strain CFT073 / ATCC 700928 / UPEC) OX=199310 GN=cysH PE=3 SV=3	cysH	19.1473	19.3963	19.0895	18.9789	19.1414	19.3011	19.0258	19.0854	0.895395	0.923719	-0.0145747
Q8FEI8	Sulfite reductase [NADPH] hemoprotein beta-component OS=Escherichia coli O6:H1 (strain CFT073 / ATCC 700928 / UPEC) OX=199310 GN=cysI PE=3 SV=3	cysI	22.2821	22.3444	22.4353	22.5416	22.0577	21.846	21.9879	22.1157	0.00264958	0.0155092	-0.399029
Q8FEI7	Sulfite reductase [NADPH] flavoprotein alpha-component OS=Escherichia coli O6:H1 (strain CFT073 / ATCC 700928 / UPEC) OX=199310 GN=cysJ PE=3 SV=3	cysJ	21.2496	21.3532	21.1463	19.7241	21.1455	21.1513	21.0764	21.1107	0.535066	0.637924	0.252683
A0A0H2V995	Cysteine synthase OS=Escherichia coli O6:H1 (strain CFT073 / ATCC 700928 / UPEC) OX=199310 GN=cysK PE=3 SV=1	cysK	25.1422	25.1539	25.1383	25.0329	25.2571	25.0833	25.1181	25.112	0.61006	0.698836	0.025827
A0A0H2VAT3	Cysteine synthase OS=Escherichia coli O6:H1 (strain CFT073 / ATCC 700928 / UPEC) OX=199310 GN=cysM PE=3 SV=1	cysM	20.6418	20.9698	20.6766	20.689	20.5258	20.3315	20.5648	20.4736	0.0253397	0.08401	-0.270383
Q8FEJ1	Sulfate adenylyltransferase subunit 1 OS=Escherichia coli O6:H1 (strain CFT073 / ATCC 700928 / UPEC) OX=199310 GN=cysN PE=3 SV=1	cysN	22.0202	22.0257	22.34	22.9416	21.5623	21.7973	21.8974	21.9581	0.0642913	0.157948	-0.528145
A0A0H2V9H8	Thiosulfate-binding protein OS=Escherichia coli O6:H1 (strain CFT073 / ATCC 700928 / UPEC) OX=199310 GN=cysP PE=3 SV=1	cysP	21.0083	21.1843	20.9596	20.8392	20.9841	20.6585	20.6839	20.6146	0.0550367	0.144228	-0.262596
Q8FAG5	3'(2'),5'-bisphosphate nucleotidase CysQ OS=Escherichia coli O6:H1 (strain CFT073 / ATCC 700928 / UPEC) OX=199310 GN=cysQ PE=3 SV=1	cysQ	20.2248	20.4827	20.2396	19.9758	20.411	20.4348	20.1649	20.2817	0.474059	0.581153	0.0923525
Q8FK44	Cysteine--tRNA ligase OS=Escherichia coli O6:H1 (strain CFT073 / ATCC 700928 / UPEC) OX=199310 GN=cysS PE=3 SV=1	cysS	22.0745	21.8982	22.0112	22.0335	21.8712	21.7772	22.0875	22.0977	0.621478	0.70791	-0.0459549
P0ACN8	HTH-type transcriptional repressor CytR OS=Escherichia coli O6:H1 (strain CFT073 / ATCC 700928 / UPEC) OX=199310 GN=cytR PE=3 SV=1	cytR	17.763	18.4134	17.9347	11.9988	17.3172	17.4882	17.5885	17.3117	0.575204	0.668978	0.898889
P0AEB3	D-alanyl-D-alanine carboxypeptidase DacA OS=Escherichia coli O6:H1 (strain CFT073 / ATCC 700928 / UPEC) OX=199310 GN=dacA PE=3 SV=1	dacA	22.0031	22.2542	22.1329	22.1206	22.5071	22.4128	22.1582	22.4168	0.0353079	0.106457	0.246011
A0A0H2VBH4	Penicillin-binding protein 4 OS=Escherichia coli O6:H1 (strain CFT073 / ATCC 700928 / UPEC) OX=199310 GN=dacB PE=3 SV=1	dacB	18.3014	18.8884	18.6741	17.9604	18.5383	18.2918	18.3884	18.3899	0.806745	0.856028	-0.0539921
A0A0H2V6B0	Serine-type D-Ala-D-Ala carboxypeptidase OS=Escherichia coli O6:H1 (strain CFT073 / ATCC 700928 / UPEC) OX=199310 GN=dacC PE=3 SV=1	dacC	21.1098	21.4974	21.1732	21.2119	22.5433	22.6427	22.4299	22.635	1.1345e-05	0.000333459	1.31465
P0A6J6	D-amino acid dehydrogenase OS=Escherichia coli O6:H1 (strain CFT073 / ATCC 700928 / UPEC) OX=199310 GN=dadA PE=2 SV=1	dadA	23.6407	23.8651	23.6331	23.6761	23.617	23.9008	23.5799	23.7035	0.970889	0.978235	-0.00342766
P59237	Alanine racemase, catabolic OS=Escherichia coli O6:H1 (strain CFT073 / ATCC 700928 / UPEC) OX=199310 GN=dadX PE=3 SV=1	dadX	21.4903	21.4642	21.6173	21.0807	21.3422	21.2664	21.2359	21.2748	0.301319	0.422375	-0.133289
A0A0H2VE44	Cell division protein DamX OS=Escherichia coli O6:H1 (strain CFT073 / ATCC 700928 / UPEC) OX=199310 GN=damX PE=3 SV=1	damX	21.7601	22.2793	21.8784	21.1578	21.8875	21.9684	22.2104	22.1819	0.27701	0.402417	0.293158
P63943	4-hydroxy-tetrahydrodipicolinate synthase OS=Escherichia coli O6:H1 (strain CFT073 / ATCC 700928 / UPEC) OX=199310 GN=dapA PE=3 SV=1	dapA	23.0722	22.8953	23.0077	22.9526	22.9016	22.6337	22.7544	22.7982	0.0203858	0.0722316	-0.209996
Q8FLB4	4-hydroxy-tetrahydrodipicolinate reductase OS=Escherichia coli O6:H1 (strain CFT073 / ATCC 700928 / UPEC) OX=199310 GN=dapB PE=3 SV=1	dapB	18.9074	19.2494	18.9906	17.1401	19.2669	19.5608	19.3653	18.9052	0.211068	0.336278	0.702705
Q8FL11	2,3,4,5-tetrahydropyridine-2,6-dicarboxylate N-succinyltransferase OS=Escherichia coli O6:H1 (strain CFT073 / ATCC 700928 / UPEC) OX=199310 GN=dapD PE=3 SV=1	dapD	23.2464	23.6661	23.4714	21.9238	23.5944	23.7486	23.4409	23.5191	0.258081	0.382928	0.498797
Q8FF82	Succinyl-diaminopimelate desuccinylase OS=Escherichia coli O6:H1 (strain CFT073 / ATCC 700928 / UPEC) OX=199310 GN=dapE PE=3 SV=1	dapE	19.4933	19.6886	19.6982	18.8782	20.4303	20.5252	20.3159	20.3001	0.00311162	0.017401	0.953296
Q8FBN6	Diaminopimelate epimerase OS=Escherichia coli O6:H1 (strain CFT073 / ATCC 700928 / UPEC) OX=199310 GN=dapF PE=3 SV=2	dapF	17.9489	18.6478	18.3088	17.7954	18.4316	18.6684	18.3341	18.4594	0.192912	0.319454	0.298137
P63901	dCTP deaminase OS=Escherichia coli O6:H1 (strain CFT073 / ATCC 700928 / UPEC) OX=199310 GN=dcd PE=3 SV=1	dcd	19.9763	20.486	20.3641	19.0183	20.3622	20.3084	20.2404	20.3526	0.328681	0.449685	0.354731
A0A0H2V8Q6	Peptidyl-dipeptidase dcp OS=Escherichia coli O6:H1 (strain CFT073 / ATCC 700928 / UPEC) OX=199310 GN=dcp PE=3 SV=1	dcp	20.0402	19.816	20.2846	20.434	19.8965	19.2782	19.9477	19.6392	0.0688369	0.161585	-0.453289
P0A831	Aerobic C4-dicarboxylate transport protein OS=Escherichia coli O6:H1 (strain CFT073 / ATCC 700928 / UPEC) OX=199310 GN=dctA PE=3 SV=1	dctA	20.655	20.8821	20.4637	20.2411	20.1967	20.628	20.4675	20.4815	0.500873	0.604072	-0.117056
P0ABN6	Anaerobic C4-dicarboxylate transporter DcuA OS=Escherichia coli O6:H1 (strain CFT073 / ATCC 700928 / UPEC) OX=199310 GN=dcuA PE=3 SV=1	dcuA	17.9251	18.0774	17.8967	15.9109	16.236	16.316	16.078	16.0825	0.0493463	0.133428	-1.27437
P59329	D-cysteine desulfhydrase OS=Escherichia coli O6:H1 (strain CFT073 / ATCC 700928 / UPEC) OX=199310 GN=dcyD PE=3 SV=2	dcyD	18.9554	19.2685	19.2015	18.8605	19.3285	19.4371	18.9566	18.976	0.534051	0.637352	0.103099
Q8FKE3	D-alanine--D-alanine ligase A OS=Escherichia coli O6:H1 (strain CFT073 / ATCC 700928 / UPEC) OX=199310 GN=ddlA PE=3 SV=1	ddlA	22.0672	22.0678	21.9548	21.9215	21.8951	21.7567	21.786	21.837	0.00911627	0.040354	-0.184132
Q8FL63	D-alanine--D-alanine ligase B OS=Escherichia coli O6:H1 (strain CFT073 / ATCC 700928 / UPEC) OX=199310 GN=ddlB PE=3 SV=3	ddlB	19.6833	19.9503	19.8621	19.5146	19.9631	20.0476	19.9489	19.97	0.0599457	0.150146	0.229849
P0A9P7	ATP-dependent RNA helicase DeaD OS=Escherichia coli O6:H1 (strain CFT073 / ATCC 700928 / UPEC) OX=199310 GN=deaD PE=3 SV=2	deaD	20.4244	20.9072	20.701	20.7262	21.3386	21.1348	21.3426	21.2353	0.00210817	0.0132112	0.573101
A0A0H2V972	Cell division protein DedD OS=Escherichia coli O6:H1 (strain CFT073 / ATCC 700928 / UPEC) OX=199310 GN=dedD PE=3 SV=1	dedD	18.6848	19.0724	19.1271	16.5537	19.1846	18.6953	19.089	19.0851	0.3318	0.451248	0.65395
P0A6K4	Peptide deformylase OS=Escherichia coli O6:H1 (strain CFT073 / ATCC 700928 / UPEC) OX=199310 GN=def PE=3 SV=2	def	19.9894	20.2517	19.7462	19.7357	20.1638	20.4248	20.1332	20.2048	0.0731307	0.168624	0.300877
A0A0H2VBJ8	Periplasmic serine endoprotease DegP-like OS=Escherichia coli O6:H1 (strain CFT073 / ATCC 700928 / UPEC) OX=199310 GN=degQ PE=3 SV=1	degQ	21.2945	21.3022	21.2748	21.1859	21.3137	21.3798	21.2369	21.0771	0.865393	0.901498	-0.0124685
Q8FA52	Thymidine phosphorylase OS=Escherichia coli O6:H1 (strain CFT073 / ATCC 700928 / UPEC) OX=199310 GN=deoA PE=3 SV=2	deoA	19.352	19.7211	19.4982	18.9689	19.6071	19.7149	19.4593	19.5466	0.282819	0.406266	0.19696
P0A6K7	Phosphopentomutase OS=Escherichia coli O6:H1 (strain CFT073 / ATCC 700928 / UPEC) OX=199310 GN=deoB PE=3 SV=1	deoB	21.5567	21.47	21.415	21.1828	21.5768	21.4865	21.4599	21.4515	0.342353	0.460505	0.0875671
P0A6L1	Deoxyribose-phosphate aldolase OS=Escherichia coli O6:H1 (strain CFT073 / ATCC 700928 / UPEC) OX=199310 GN=deoC PE=3 SV=1	deoC	19.8152	20.0903	19.9966	19.4213	19.9414	20.161	20.0702	19.9819	0.230916	0.355357	0.207734
Q8FA51	Purine nucleoside phosphorylase DeoD-type OS=Escherichia coli O6:H1 (strain CFT073 / ATCC 700928 / UPEC) OX=199310 GN=deoD PE=3 SV=2	deoD	22.7595	22.572	22.888	22.704	22.9144	22.7481	22.5493	22.7177	0.988361	0.990757	0.00151153
Q8FF59	GTPase Der OS=Escherichia coli O6:H1 (strain CFT073 / ATCC 700928 / UPEC) OX=199310 GN=der PE=3 SV=2	der	20.8381	21.1271	21.0365	20.7098	21.4882	21.5421	21.4688	21.5567	0.000918854	0.00692832	0.586082
Q8FD98	DnaA initiator-associating protein DiaA OS=Escherichia coli O6:H1 (strain CFT073 / ATCC 700928 / UPEC) OX=199310 GN=diaA PE=3 SV=1	diaA	19.2936	19.337	19.4102	18.5071	19.3006	18.8102	19.2452	19.2058	0.988897	0.990757	0.00346769
Q8CW29	Glycosyl hydrolase DigH OS=Escherichia coli O6:H1 (strain CFT073 / ATCC 700928 / UPEC) OX=199310 GN=digH PE=3 SV=1	digH	16.7546	17.3025	16.5885	15.0724	16.6914	16.3834	16.6524	16.5508	0.781338	0.84136	0.140028
A0A0H2VDN2	DNA-damage-inducible protein D OS=Escherichia coli O6:H1 (strain CFT073 / ATCC 700928 / UPEC) OX=199310 GN=dinD PE=4 SV=1	dinD	15.8612	16.5644	15.8488	16.3645	15.8331	16.1209	15.4167	15.6138	0.129569	0.250611	-0.413599
P0ABS2	RNA polymerase-binding transcription factor DksA OS=Escherichia coli O6:H1 (strain CFT073 / ATCC 700928 / UPEC) OX=199310 GN=dksA PE=3 SV=1	dksA	23.7673	23.8943	23.7749	22.0088	24.1404	23.9004	24.1534	24.1892	0.158798	0.284701	0.734515
A0A0H2V912	Quinone-dependent D-lactate dehydrogenase OS=Escherichia coli O6:H1 (strain CFT073 / ATCC 700928 / UPEC) OX=199310 GN=dld PE=3 SV=1	dld	19.0035	19.5392	19.2962	17.8186	19.4454	19.5265	19.5178	19.5091	0.176128	0.302963	0.585322
A0A0H2V6J8	Anaerobic dimethyl sulfoxide reductase chain A OS=Escherichia coli O6:H1 (strain CFT073 / ATCC 700928 / UPEC) OX=199310 GN=dmsA PE=3 SV=1	dmsA	18.6961	19.1089	18.8897	17.4756	17.636	17.8986	17.4888	17.4864	0.0518554	0.138108	-0.915135
Q8CW16	Tat proofreading chaperone DmsD OS=Escherichia coli O6:H1 (strain CFT073 / ATCC 700928 / UPEC) OX=199310 GN=dmsD PE=3 SV=3	dmsD	17.9449	17.9129	18.0491	18.1085	17.3932	17.7499	17.7675	17.4059	0.00951099	0.0417543	-0.424723
Q8FB22	Replicative DNA helicase OS=Escherichia coli O6:H1 (strain CFT073 / ATCC 700928 / UPEC) OX=199310 GN=dnaB PE=3 SV=2	dnaB	18.8689	18.921	18.695	18.7596	19.5901	19.6505	19.4465	19.5658	2.92869e-05	0.000650007	0.752116
P0AEF1	DNA replication protein DnaC OS=Escherichia coli O6:H1 (strain CFT073 / ATCC 700928 / UPEC) OX=199310 GN=dnaC PE=3 SV=1	dnaC	17.7488	18.1387	17.8494	15.7187	18.3314	18.2611	18.4185	18.2084	0.141787	0.264382	0.940976
Q8FL05	DNA polymerase III subunit alpha OS=Escherichia coli O6:H1 (strain CFT073 / ATCC 700928 / UPEC) OX=199310 GN=dnaE PE=3 SV=1	dnaE	17.0403	16.9954	16.7726	16.2154	17.3507	17.3559	17.3912	17.3902	0.0175392	0.0647291	0.616063
Q8FLC5	Chaperone protein DnaJ OS=Escherichia coli O6:H1 (strain CFT073 / ATCC 700928 / UPEC) OX=199310 GN=dnaJ PE=3 SV=3	dnaJ	21.7721	21.8418	21.9347	21.6557	21.8786	21.6522	21.88	21.7438	0.882815	0.913691	-0.0124421
P0A6Y9	Chaperone protein DnaK OS=Escherichia coli O6:H1 (strain CFT073 / ATCC 700928 / UPEC) OX=199310 GN=dnaK PE=3 SV=2	dnaK	26.2163	26.2287	26.1495	26.1062	26.003	25.9597	25.8693	25.8145	0.00218914	0.0135833	-0.263585
P0A989	Beta sliding clamp OS=Escherichia coli O6:H1 (strain CFT073 / ATCC 700928 / UPEC) OX=199310 GN=dnaN PE=3 SV=1	dnaN	21.1859	21.6207	21.4185	20.9487	21.5717	21.539	21.3295	21.4641	0.282969	0.406266	0.182635
Q8FA72	Primosomal protein 1 OS=Escherichia coli O6:H1 (strain CFT073 / ATCC 700928 / UPEC) OX=199310 GN=dnaT PE=3 SV=3	dnaT	18.3203	18.4049	18.1019	18.1083	18.1244	18.4135	18.2189	18.2885	0.787728	0.846529	0.0274861
A0A0H2V702	DNA polymerase III subunit gamma/tau OS=Escherichia coli O6:H1 (strain CFT073 / ATCC 700928 / UPEC) OX=199310 GN=dnaX PE=3 SV=1	dnaX	18.2346	18.56	18.3951	17.7359	18.4043	18.495	18.3012	18.5237	0.32188	0.442952	0.199661
A0A0H2VC64	Periplasmic dipeptide transport protein OS=Escherichia coli O6:H1 (strain CFT073 / ATCC 700928 / UPEC) OX=199310 GN=dppA PE=3 SV=1	dppA	19.4445	19.6181	19.4705	19.2586	19.038	19.1766	18.9334	18.873	0.00430186	0.0224653	-0.442646
Q8FJM0	DNA protection during starvation protein OS=Escherichia coli O6:H1 (strain CFT073 / ATCC 700928 / UPEC) OX=199310 GN=dps PE=3 SV=4	dps	23.0337	23.223	23.0673	22.3107	23.2536	23.1941	23.1657	23.2889	0.173902	0.301079	0.316904
P0A4L5	Thiol:disulfide interchange protein DsbA OS=Escherichia coli O6:H1 (strain CFT073 / ATCC 700928 / UPEC) OX=199310 GN=dsbA PE=3 SV=1	dsbA	22.56	22.6988	22.5181	22.426	23.0285	23.1953	23.1096	23.0582	0.000189025	0.00215758	0.547187
A0A0H2VAB9	Thiol:disulfide interchange protein OS=Escherichia coli O6:H1 (strain CFT073 / ATCC 700928 / UPEC) OX=199310 GN=dsbC PE=3 SV=1	dsbC	21.0304	20.5814	21.0561	20.8383	20.9105	20.3818	20.9828	20.7341	0.500298	0.604072	-0.124238
A0A0H2V5T2	Thiol:disulfide interchange protein OS=Escherichia coli O6:H1 (strain CFT073 / ATCC 700928 / UPEC) OX=199310 GN=dsbG PE=3 SV=1	dsbG	17.5245	17.8045	17.5857	12.8059	17.9318	18.2172	17.9376	17.8599	0.246473	0.37122	1.55646
Q8FFF4	D-serine dehydratase OS=Escherichia coli O6:H1 (strain CFT073 / ATCC 700928 / UPEC) OX=199310 GN=dsdA PE=3 SV=1	dsdA	22.7844	22.9399	23.0111	22.9284	22.9636	22.914	22.8705	22.8412	0.74466	0.812819	-0.0185849
Q8FB30	tRNA-dihydrouridine(20/20a) synthase OS=Escherichia coli O6:H1 (strain CFT073 / ATCC 700928 / UPEC) OX=199310 GN=dusA PE=3 SV=1	dusA	18.4444	18.6928	18.701	18.5505	18.4859	18.1925	18.2488	18.3444	0.0200489	0.0713543	-0.279284
P64006	Deoxyuridine 5'-triphosphate nucleotidohydrolase OS=Escherichia coli O6:H1 (strain CFT073 / ATCC 700928 / UPEC) OX=199310 GN=dut PE=3 SV=1	dut	21.9016	21.7277	22.7134	22.0879	22.2538	21.8832	22.2419	21.9454	0.913941	0.938573	-0.0265799
Q8FKB9	1-deoxy-D-xylulose-5-phosphate synthase OS=Escherichia coli O6:H1 (strain CFT073 / ATCC 700928 / UPEC) OX=199310 GN=dxs PE=3 SV=3	dxs	20.3605	20.745	20.4956	20.3765	20.6764	20.8152	20.4156	20.601	0.317723	0.44073	0.13266
Q8CVW3	Ecotin OS=Escherichia coli O6:H1 (strain CFT073 / ATCC 700928 / UPEC) OX=199310 GN=eco PE=3 SV=2	eco	22.6191	22.7768	22.4359	22.4747	22.7353	22.9392	22.8954	22.8266	0.0225071	0.0767204	0.272499
P0A956	KHG/KDPG aldolase OS=Escherichia coli O6:H1 (strain CFT073 / ATCC 700928 / UPEC) OX=199310 GN=eda PE=3 SV=1	eda	23.435	23.65	23.7881	23.0514	23.6501	23.6644	23.4231	23.3759	0.798782	0.853078	0.0472453
A0A0H2VAA0	Phosphogluconate dehydratase OS=Escherichia coli O6:H1 (strain CFT073 / ATCC 700928 / UPEC) OX=199310 GN=edd PE=3 SV=1	edd	18.3064	18.4033	18.2139	17.8099	18.6328	18.4551	18.3912	18.553	0.0606492	0.15167	0.324675
Q8CW71	Deferrochelatase/peroxidase EfeB OS=Escherichia coli O6:H1 (strain CFT073 / ATCC 700928 / UPEC) OX=199310 GN=efeB PE=2 SV=1	efeB	17.3849	17.839	17.6524	16.2139	18.2294	18.3436	18.2463	18.4593	0.0295999	0.092384	1.04709
Q8FJ35	Iron uptake system component EfeO OS=Escherichia coli O6:H1 (strain CFT073 / ATCC 700928 / UPEC) OX=199310 GN=efeO PE=2 SV=1	efeO	22.4808	22.6861	22.3792	24.7268	23.4413	23.7014	23.3955	23.4665	0.469323	0.578012	0.432959
P0A6N5	Elongation factor P OS=Escherichia coli O6:H1 (strain CFT073 / ATCC 700928 / UPEC) OX=199310 GN=efp PE=3 SV=2	efp	22.9146	23.1352	22.8816	22.21	23.2724	23.4568	23.1806	23.1106	0.0700224	0.163145	0.469789
P0AEH6	Protein ElaB OS=Escherichia coli O6:H1 (strain CFT073 / ATCC 700928 / UPEC) OX=199310 GN=elaB PE=3 SV=1	elaB	17.272	17.5109	18.1856	17.311	18.3024	18.1429	18.0708	18.0629	0.0393042	0.114405	0.574896
A0A0H2VA29	Multidrug resistance protein A OS=Escherichia coli O6:H1 (strain CFT073 / ATCC 700928 / UPEC) OX=199310 GN=emrA PE=3 SV=1	emrA	20.2452	20.6441	20.3994	19.2776	20.5263	20.8336	20.575	20.5146	0.17806	0.304206	0.470795
P59243	Endo-type membrane-bound lytic murein transglycosylase A OS=Escherichia coli O6:H1 (strain CFT073 / ATCC 700928 / UPEC) OX=199310 GN=emtA PE=3 SV=2	emtA	18.6355	18.7594	18.5442	18.3999	18.937	18.9846	18.989	18.8833	0.003836	0.0205702	0.363719
P0A6P8	Probable GTP-binding protein EngB OS=Escherichia coli O6:H1 (strain CFT073 / ATCC 700928 / UPEC) OX=199310 GN=engB PE=3 SV=1	engB	20.9333	21.3051	21.0146	20.0985	21.0258	21.1077	20.9002	20.9761	0.554164	0.651622	0.164527
P0A6Q0	Enolase OS=Escherichia coli O6:H1 (strain CFT073 / ATCC 700928 / UPEC) OX=199310 GN=eno PE=3 SV=2	eno	27.0249	27.0259	27.1627	27.0341	26.9194	26.8214	26.7433	26.7752	0.00287524	0.0164094	-0.247107
P0A9B7	D-erythrose-4-phosphate dehydrogenase OS=Escherichia coli O6:H1 (strain CFT073 / ATCC 700928 / UPEC) OX=199310 GN=epd PE=3 SV=2	epd	19.1914	19.8152	19.6578	19.1523	19.6793	19.6126	19.339	19.5025	0.679081	0.758331	0.079168
P0A8N8	Elongation factor P--(R)-beta-lysine ligase OS=Escherichia coli O6:H1 (strain CFT073 / ATCC 700928 / UPEC) OX=199310 GN=epmA PE=3 SV=1	epmA	19.8371	20.033	19.7941	19.4887	19.6435	19.861	19.7396	19.7435	0.74452	0.812819	-0.0413167
Q8FF17	GTPase Era OS=Escherichia coli O6:H1 (strain CFT073 / ATCC 700928 / UPEC) OX=199310 GN=era PE=3 SV=1	era	19.4072	19.8472	19.4841	19.2039	19.5854	19.699	19.5111	19.6067	0.442211	0.555454	0.114922
P0ACC4	Iron-sulfur cluster insertion protein ErpA OS=Escherichia coli O6:H1 (strain CFT073 / ATCC 700928 / UPEC) OX=199310 GN=erpA PE=3 SV=1	erpA	21.6404	21.8931	21.5748	20.9793	22.2372	22.6378	22.3792	22.49	0.00494261	0.0250739	0.91412
A0A0H2VFI8	Energy-dependent translational throttle protein EttA OS=Escherichia coli O6:H1 (strain CFT073 / ATCC 700928 / UPEC) OX=199310 GN=ettA PE=1 SV=1	ettA	23.2276	23.4533	23.4346	22.2706	23.6025	23.4277	23.3534	23.4631	0.247159	0.371552	0.365166
P0ACZ5	DNA-binding transcriptional activator EvgA OS=Escherichia coli O6:H1 (strain CFT073 / ATCC 700928 / UPEC) OX=199310 GN=evgA PE=3 SV=1	evgA	18.5659	18.9624	18.713	17.9756	18.6228	18.7262	18.4098	18.7304	0.770043	0.833127	0.0680734
A0A0H2V999	Histidine kinase OS=Escherichia coli O6:H1 (strain CFT073 / ATCC 700928 / UPEC) OX=199310 GN=evgS PE=4 SV=1	evgS	18.5725	18.8844	18.6343	18.2193	18.6487	18.9859	18.6229	18.568	0.469223	0.578012	0.128719
A0A0H2VB54	Exu regulon transcriptional regulator OS=Escherichia coli O6:H1 (strain CFT073 / ATCC 700928 / UPEC) OX=199310 GN=exuR PE=4 SV=1	exuR	18.7746	19.0756	18.8212	16.8976	18.6888	18.5769	18.6174	18.5854	0.670629	0.750992	0.224897
Q8FJ83	3-hydroxydecanoyl-[acyl-carrier-protein] dehydratase OS=Escherichia coli O6:H1 (strain CFT073 / ATCC 700928 / UPEC) OX=199310 GN=fabA PE=3 SV=3	fabA	23.3253	23.7294	23.4792	23.1912	23.6978	23.919	23.5704	23.7685	0.0650225	0.158635	0.307639
P0A954	3-oxoacyl-[acyl-carrier-protein] synthase 1 OS=Escherichia coli O6:H1 (strain CFT073 / ATCC 700928 / UPEC) OX=199310 GN=fabB PE=3 SV=1	fabB	25.5488	25.5948	25.7157	25.3085	25.3379	25.01	25.0827	25.1316	0.0109945	0.0464793	-0.401395
P0AAJ0	Malonyl CoA-acyl carrier protein transacylase OS=Escherichia coli O6:H1 (strain CFT073 / ATCC 700928 / UPEC) OX=199310 GN=fabD PE=3 SV=2	fabD	24.8154	24.9642	24.8281	24.1748	24.9635	24.8826	24.9529	24.954	0.221483	0.346148	0.242598
P0AAI6	3-oxoacyl-[acyl-carrier-protein] synthase 2 OS=Escherichia coli O6:H1 (strain CFT073 / ATCC 700928 / UPEC) OX=199310 GN=fabF PE=3 SV=2	fabF	24.9561	25.1548	25.0476	24.9895	25.1964	24.9886	25.0849	25.0854	0.427095	0.541236	0.0518299
P0A6R1	3-oxoacyl-[acyl-carrier-protein] synthase 3 OS=Escherichia coli O6:H1 (strain CFT073 / ATCC 700928 / UPEC) OX=199310 GN=fabH PE=3 SV=1	fabH	22.9326	23.1739	23.0485	21.9527	23.2977	23.3575	23.1296	23.1498	0.159696	0.284701	0.456747
A0A0H2V6Z9	Enoyl-[acyl-carrier-protein] reductase [NADH] OS=Escherichia coli O6:H1 (strain CFT073 / ATCC 700928 / UPEC) OX=199310 GN=fabI PE=3 SV=1	fabI	25.2386	25.5414	25.4618	25.2244	25.7536	25.7155	25.5836	25.6363	0.0135346	0.0535352	0.305676
Q8FB90	HTH-type transcriptional repressor FabR OS=Escherichia coli O6:H1 (strain CFT073 / ATCC 700928 / UPEC) OX=199310 GN=fabR PE=3 SV=2	fabR	18.4015	18.7415	18.4143	18.393	19.3325	19.595	19.3299	19.4052	0.0001176	0.00160876	0.928097
P0A6Q7	3-hydroxyacyl-[acyl-carrier-protein] dehydratase FabZ OS=Escherichia coli O6:H1 (strain CFT073 / ATCC 700928 / UPEC) OX=199310 GN=fabZ PE=3 SV=1	fabZ	18.6884	18.5133	18.5402	17.3647	18.7668	18.1312	17.5236	17.9293	0.654442	0.736477	-0.188944
Q8FBI3	3-ketoacyl-CoA thiolase OS=Escherichia coli O6:H1 (strain CFT073 / ATCC 700928 / UPEC) OX=199310 GN=fadA PE=3 SV=1	fadA	18.8466	19.0655	18.8139	18.3729	20.0954	20.2793	20.0294	20.325	0.000126577	0.00168559	1.40756
Q8FBI2	Fatty acid oxidation complex subunit alpha OS=Escherichia coli O6:H1 (strain CFT073 / ATCC 700928 / UPEC) OX=199310 GN=fadB PE=3 SV=2	fadB	19.7724	19.8205	19.5954	19.4488	20.8844	20.8605	20.7314	20.712	2.17048e-05	0.000533605	1.13779
P69452	Long-chain-fatty-acid--CoA ligase OS=Escherichia coli O6:H1 (strain CFT073 / ATCC 700928 / UPEC) OX=199310 GN=fadD PE=3 SV=1	fadD	20.3438	20.3595	20.306	20.313	20.9356	20.5985	20.7075	20.7102	0.0013067	0.00907873	0.407351
Q8FFG4	Fatty acid oxidation complex subunit alpha OS=Escherichia coli O6:H1 (strain CFT073 / ATCC 700928 / UPEC) OX=199310 GN=fadJ PE=3 SV=1	fadJ	18.3194	18.5284	18.3571	18.2267	18.6753	18.4697	18.8368	18.5293	0.0401824	0.115281	0.269872
Q8CVU7	Long-chain fatty acid transport protein OS=Escherichia coli O6:H1 (strain CFT073 / ATCC 700928 / UPEC) OX=199310 GN=fadL PE=3 SV=2	fadL	18.4616	19.008	18.5295	16.9921	19.049	19.1605	19.145	18.7772	0.12799	0.248515	0.785113
P0A8V7	Fatty acid metabolism regulator protein OS=Escherichia coli O6:H1 (strain CFT073 / ATCC 700928 / UPEC) OX=199310 GN=fadR PE=3 SV=2	fadR	19.4274	19.7085	19.6954	19.347	19.4306	19.5886	19.5486	19.5809	0.942935	0.958568	-0.00741451
A0A0H2VCS8	Fructose-bisphosphate aldolase OS=Escherichia coli O6:H1 (strain CFT073 / ATCC 700928 / UPEC) OX=199310 GN=fba PE=3 SV=1	fba	25.7323	25.6876	25.6144	25.6142	25.6011	25.6395	25.4635	25.4815	0.0690252	0.161585	-0.115776
P0A992	Fructose-bisphosphate aldolase class 1 OS=Escherichia coli O6:H1 (strain CFT073 / ATCC 700928 / UPEC) OX=199310 GN=fbaB PE=3 SV=2	fbaB	22.0685	22.2383	22.2104	21.6139	22.8836	22.7725	22.6392	22.7281	0.00325333	0.017989	0.723103
P0A994	Fructose-1,6-bisphosphatase class 1 OS=Escherichia coli O6:H1 (strain CFT073 / ATCC 700928 / UPEC) OX=199310 GN=fbp PE=3 SV=1	fbp	22.7808	23.0687	22.7276	24.146	22.9822	23.2583	23.0232	23.1637	0.833351	0.878426	-0.0739312
Q8FBE5	Sulfur carrier protein FdhD OS=Escherichia coli O6:H1 (strain CFT073 / ATCC 700928 / UPEC) OX=199310 GN=fdhD PE=3 SV=1	fdhD	18.7064	18.6831	19.1757	19.0215	18.7809	18.0802	18.7004	18.172	0.0757357	0.172407	-0.463302
Q8FBE8	Protein FdhE OS=Escherichia coli O6:H1 (strain CFT073 / ATCC 700928 / UPEC) OX=199310 GN=fdhE PE=3 SV=1	fdhE	20.7205	20.7378	20.5369	20.4364	20.6008	20.6326	20.0724	20.4368	0.288127	0.409978	-0.172182
A0A0H2V9L3	Formate dehydrogenase, nitrate-inducible, major subunit OS=Escherichia coli O6:H1 (strain CFT073 / ATCC 700928 / UPEC) OX=199310 GN=fdnG PE=3 SV=1	fdnG	20.2443	20.2821	20.1579	20.2809	19.8448	19.4902	19.5463	19.6128	0.000306542	0.00310035	-0.617773
A0A0H2V8K9	Formate dehydrogenase iron-sulfur subunit OS=Escherichia coli O6:H1 (strain CFT073 / ATCC 700928 / UPEC) OX=199310 GN=fdnH PE=4 SV=1	fdnH	19.4679	19.6698	19.4358	18.6706	18.8953	18.8128	18.7554	18.8915	0.077723	0.175674	-0.472278
A0A0H2VCU4	Formate dehydrogenase-O, major subunit OS=Escherichia coli O6:H1 (strain CFT073 / ATCC 700928 / UPEC) OX=199310 GN=fdoG PE=3 SV=1	fdoG	24.012	24.022	24.0085	24.0171	23.8642	23.3867	23.68	23.6364	0.00903781	0.0402296	-0.373098
P0AAJ6	Formate dehydrogenase-O iron-sulfur subunit OS=Escherichia coli O6:H1 (strain CFT073 / ATCC 700928 / UPEC) OX=199310 GN=fdoH PE=3 SV=1	fdoH	22.5576	22.8264	22.6071	22.3687	22.2864	22.2579	22.4967	22.4455	0.0964624	0.205087	-0.218325
Q8FCT7	Fe(2+) transporter FeoB OS=Escherichia coli O6:H1 (strain CFT073 / ATCC 700928 / UPEC) OX=199310 GN=feoB PE=3 SV=2	feoB	17.3043	17.6589	16.877	17.2219	19.3846	19.6111	19.2109	19.3132	2.41537e-05	0.000576084	2.11443
A0A0H2V524	Ferrienterobactin receptor OS=Escherichia coli O6:H1 (strain CFT073 / ATCC 700928 / UPEC) OX=199310 GN=fepA PE=3 SV=1	fepA	18.387	18.2715	17.9117	16.6165	18.6003	18.6886	18.5572	18.7223	0.0836287	0.184839	0.845437
P0AGD8	Signal recognition particle protein OS=Escherichia coli O6:H1 (strain CFT073 / ATCC 700928 / UPEC) OX=199310 GN=ffh PE=3 SV=1	ffh	21.6428	22.0042	21.9314	21.7039	21.9023	21.9856	21.8931	21.884	0.330078	0.45044	0.0956718
P0A6R4	DNA-binding protein Fis OS=Escherichia coli O6:H1 (strain CFT073 / ATCC 700928 / UPEC) OX=199310 GN=fis PE=3 SV=1	fis	22.1689	22.3932	22.354	18.8798	22.5619	22.23	22.1636	22.1499	0.374823	0.490555	0.827393
A0A0H2VF67	Peptidyl-prolyl cis-trans isomerase OS=Escherichia coli O6:H1 (strain CFT073 / ATCC 700928 / UPEC) OX=199310 GN=fklB PE=3 SV=1	fklB	22.4485	22.418	22.2854	22.0843	22.4416	22.7334	22.578	22.4843	0.0546389	0.143839	0.250262
P65764	FKBP-type peptidyl-prolyl cis-trans isomerase FkpA OS=Escherichia coli O6:H1 (strain CFT073 / ATCC 700928 / UPEC) OX=199310 GN=fkpA PE=3 SV=1	fkpA	24.1017	23.835	23.8853	23.8654	25.3232	25.2531	25.2081	25.1672	1.39202e-06	8.23871e-05	1.31604
P0AEM1	FKBP-type 16 kDa peptidyl-prolyl cis-trans isomerase OS=Escherichia coli O6:H1 (strain CFT073 / ATCC 700928 / UPEC) OX=199310 GN=fkpB PE=3 SV=2	fkpB	20.8634	20.4466	20.9276	20.8746	20.7775	20.8247	20.9635	20.6774	0.804036	0.854856	0.0327413
P61950	Flavodoxin 1 OS=Escherichia coli O6:H1 (strain CFT073 / ATCC 700928 / UPEC) OX=199310 GN=fldA PE=3 SV=2	fldA	18.0522	17.9843	17.2136	16.8957	17.4106	16.9014	18.9469	17.8039	0.675064	0.754373	0.229232
A0A0H2VAE3	Flagellin OS=Escherichia coli O6:H1 (strain CFT073 / ATCC 700928 / UPEC) OX=199310 GN=fliC PE=3 SV=1	fliC	17.6109	18.0918	17.4701	16.508	17.8829	18.106	17.8439	17.8948	0.179871	0.306432	0.511685
Q8FD13	Methionyl-tRNA formyltransferase OS=Escherichia coli O6:H1 (strain CFT073 / ATCC 700928 / UPEC) OX=199310 GN=fmt PE=3 SV=3	fmt	18.6362	18.9764	19.0461	18.6956	19.0273	18.9915	18.7866	18.8233	0.581681	0.674547	0.0685911
P0A9E6	Fumarate and nitrate reduction regulatory protein OS=Escherichia coli O6:H1 (strain CFT073 / ATCC 700928 / UPEC) OX=199310 GN=fnr PE=3 SV=1	fnr	20.8004	20.6512	20.7977	20.7577	20.4998	20.4578	20.497	20.5256	0.0004854	0.00442331	-0.256662
P0AC24	Probable formate transporter 1 OS=Escherichia coli O6:H1 (strain CFT073 / ATCC 700928 / UPEC) OX=199310 GN=focA PE=3 SV=1	focA	18.2937	18.3138	18.1971	18.4133	18.3903	18.0509	17.8918	18.0775	0.125177	0.245138	-0.201837
P62610	Chaperone protein FocC OS=Escherichia coli O6:H1 (strain CFT073 / ATCC 700928 / UPEC) OX=199310 GN=focC PE=3 SV=1	focC	20.8772	21.329	21.2754	20.6426	19.3052	19.4291	19.2657	19.1063	6.10417e-05	0.00100562	-1.75448
A0A0H2V868	F1C Putative fimbrial adhesin OS=Escherichia coli O6:H1 (strain CFT073 / ATCC 700928 / UPEC) OX=199310 GN=focH PE=4 SV=1	focH	15.9881	16.8139	16.3705	16.0252	13.8334	13.1568	14.2488	14.1978	0.000249785	0.00262603	-2.44021
P0ABQ5	Dihydrofolate reductase OS=Escherichia coli O6:H1 (strain CFT073 / ATCC 700928 / UPEC) OX=199310 GN=folA PE=3 SV=1	folA	20.0856	20.2655	20.2829	19.7071	21.6413	21.6344	21.453	21.3218	9.03089e-05	0.00133624	1.42732
A0A0H2VAL9	Dihydrofolate synthase/folylpolyglutamate synthase OS=Escherichia coli O6:H1 (strain CFT073 / ATCC 700928 / UPEC) OX=199310 GN=folC PE=3 SV=1	folC	20.7433	21.0391	20.7708	19.4765	21.0359	20.8409	20.9609	21.0748	0.231716	0.355357	0.470712
Q8FK41	Bifunctional protein FolD OS=Escherichia coli O6:H1 (strain CFT073 / ATCC 700928 / UPEC) OX=199310 GN=folD PE=3 SV=3	folD	20.7869	21.2591	20.9593	22.7949	20.9715	21.0568	20.9098	20.9347	0.335136	0.45347	-0.481843
P0A6T6	GTP cyclohydrolase 1 OS=Escherichia coli O6:H1 (strain CFT073 / ATCC 700928 / UPEC) OX=199310 GN=folE PE=3 SV=2	folE	22.0514	22.3361	22.3044	22.1022	22.6193	22.9257	22.6823	22.7401	0.00139552	0.00961225	0.543324
P0AC14	Dihydropteroate synthase OS=Escherichia coli O6:H1 (strain CFT073 / ATCC 700928 / UPEC) OX=199310 GN=folP PE=3 SV=1	folP	20.0732	20.2696	20.2479	20.1065	20.1498	19.8873	19.779	19.9732	0.0497236	0.133485	-0.226987
P0AC20	Dihydroneopterin triphosphate 2'-epimerase OS=Escherichia coli O6:H1 (strain CFT073 / ATCC 700928 / UPEC) OX=199310 GN=folX PE=3 SV=2	folX	20.9059	21.3971	21.2495	18.2698	21.8334	21.9909	21.7974	21.8459	0.104004	0.216123	1.41135
A0A0H2VCW2	Ferredoxin (flavodoxin):NADP(+) oxidoreductase OS=Escherichia coli O6:H1 (strain CFT073 / ATCC 700928 / UPEC) OX=199310 GN=fpr PE=3 SV=1	fpr	20.2637	19.9322	20.8196	20.6956	20.3842	19.7646	20.3422	20.1362	0.316542	0.439855	-0.270926
A0A0H2VDV7	Fumarate reductase flavoprotein subunit OS=Escherichia coli O6:H1 (strain CFT073 / ATCC 700928 / UPEC) OX=199310 GN=frdA PE=3 SV=1	frdA	23.9994	24.0556	23.9039	22.5449	22.774	22.5965	22.5357	22.6816	0.0365744	0.109245	-0.979001
P0A8Q1	Fumarate reductase subunit C OS=Escherichia coli O6:H1 (strain CFT073 / ATCC 700928 / UPEC) OX=199310 GN=frdC PE=3 SV=1	frdC	18.3766	18.8626	19.5652	17.7926	17.561	18.244	18.7136	18.4763	0.408052	0.523329	-0.4005
P0AEN2	NAD(P)H-flavin reductase OS=Escherichia coli O6:H1 (strain CFT073 / ATCC 700928 / UPEC) OX=199310 GN=fre PE=3 SV=2	fre	18.8912	19.6095	19.1856	18.5972	19.3104	19.6237	19.0551	19.0915	0.459876	0.570118	0.199307
Q8FKG1	S-(hydroxymethyl)glutathione dehydrogenase OS=Escherichia coli O6:H1 (strain CFT073 / ATCC 700928 / UPEC) OX=199310 GN=frmA PE=3 SV=1	frmA	20.2676	19.842	20.188	20.1857	19.8137	19.3073	19.9518	19.8349	0.0616124	0.152954	-0.393915
P0AAP4	Transcriptional repressor FrmR OS=Escherichia coli O6:H1 (strain CFT073 / ATCC 700928 / UPEC) OX=199310 GN=frmR PE=3 SV=1	frmR	18.0285	18.3131	17.8996	14.5917	17.9769	18.3198	17.9195	18.0332	0.369719	0.485465	0.854102
P0A806	Ribosome-recycling factor OS=Escherichia coli O6:H1 (strain CFT073 / ATCC 700928 / UPEC) OX=199310 GN=frr PE=3 SV=1	frr	25.2114	25.2853	25.1868	25.0623	25.3829	25.2777	25.1701	25.1435	0.456684	0.567923	0.0570792
Q8FKM5	Esterase FrsA OS=Escherichia coli O6:H1 (strain CFT073 / ATCC 700928 / UPEC) OX=199310 GN=frsA PE=3 SV=1	frsA	19.8108	19.7618	19.5597	19.6656	19.8177	19.7562	19.5849	19.7192	0.795972	0.852752	0.0200586
A0A0H2VB87	PTS system, fructose-specific IIBC component OS=Escherichia coli O6:H1 (strain CFT073 / ATCC 700928 / UPEC) OX=199310 GN=fruA PE=4 SV=1	fruA	22.8001	22.8608	22.7834	21.9336	22.7629	22.7733	22.7603	22.818	0.437271	0.550638	0.184151
A0A0H2V8Z1	EIII-Fru OS=Escherichia coli O6:H1 (strain CFT073 / ATCC 700928 / UPEC) OX=199310 GN=fruB PE=4 SV=1	fruB	22.8667	22.9807	22.9641	22.3888	23.0653	23	23.0123	22.9189	0.212351	0.337382	0.199026
P0AEX0	1-phosphofructokinase OS=Escherichia coli O6:H1 (strain CFT073 / ATCC 700928 / UPEC) OX=199310 GN=fruK PE=3 SV=1	fruK	23.1782	23.2162	23.2892	22.9952	23.5117	23.3302	23.2923	23.3264	0.0498922	0.133485	0.195455
P0A999	Bacterial non-heme ferritin OS=Escherichia coli O6:H1 (strain CFT073 / ATCC 700928 / UPEC) OX=199310 GN=ftnA PE=3 SV=1	ftnA	25.0856	24.8945	25.1096	25.0592	23.5728	23.5388	23.5862	23.4403	2.36279e-07	3.14645e-05	-1.50269
P0ABH1	Cell division protein FtsA OS=Escherichia coli O6:H1 (strain CFT073 / ATCC 700928 / UPEC) OX=199310 GN=ftsA PE=3 SV=1	ftsA	20.5108	20.6043	20.7466	20.658	21.0154	20.5986	20.5708	20.5239	0.716487	0.789073	0.0472337
P0A9R8	Cell division ATP-binding protein FtsE OS=Escherichia coli O6:H1 (strain CFT073 / ATCC 700928 / UPEC) OX=199310 GN=ftsE PE=3 SV=1	ftsE	20.4104	20.7379	20.4463	20.5024	20.9042	20.8712	20.6838	20.8855	0.0132269	0.0525785	0.311937
A0A0H2V5W0	Peptidoglycan D,D-transpeptidase FtsI OS=Escherichia coli O6:H1 (strain CFT073 / ATCC 700928 / UPEC) OX=199310 GN=ftsI PE=3 SV=1	ftsI	18.5621	18.9277	18.7266	17.3609	18.7424	18.9347	18.4473	18.6587	0.442499	0.555454	0.301422
Q8FJC7	DNA translocase FtsK OS=Escherichia coli O6:H1 (strain CFT073 / ATCC 700928 / UPEC) OX=199310 GN=ftsK PE=3 SV=1	ftsK	19.3639	19.6288	19.3647	17.9591	19.6315	19.6906	19.6096	19.627	0.189556	0.315232	0.560524
A0A0H2VD47	Cell division protein FtsN OS=Escherichia coli O6:H1 (strain CFT073 / ATCC 700928 / UPEC) OX=199310 GN=ftsN PE=3 SV=1	ftsN	18.2972	18.7219	18.3716	15.6147	18.2784	18.4869	18.2467	18.2514	0.463155	0.573725	0.564473
A0A0H2V4K8	Cell division protein FtsQ OS=Escherichia coli O6:H1 (strain CFT073 / ATCC 700928 / UPEC) OX=199310 GN=ftsQ PE=3 SV=1	ftsQ	18.5889	18.7001	18.6275	18.6301	18.8414	18.818	18.725	18.655	0.0452368	0.124421	0.123215
P0AC31	Cell division protein FtsX OS=Escherichia coli O6:H1 (strain CFT073 / ATCC 700928 / UPEC) OX=199310 GN=ftsX PE=3 SV=1	ftsX	18.5202	18.588	18.9523	18.6255	18.8139	18.839	19.0137	18.7647	0.142184	0.264814	0.186341
A0A0H2VBP4	Signal recognition particle receptor FtsY OS=Escherichia coli O6:H1 (strain CFT073 / ATCC 700928 / UPEC) OX=199310 GN=ftsY PE=3 SV=1	ftsY	21.0045	20.9176	20.9128	21.3007	20.9438	20.7757	20.7293	20.7004	0.0595872	0.149546	-0.246618
P0A9A7	Cell division protein FtsZ OS=Escherichia coli O6:H1 (strain CFT073 / ATCC 700928 / UPEC) OX=199310 GN=ftsZ PE=3 SV=1	ftsZ	22.8746	23.1187	22.9515	22.3922	23.396	23.3443	23.1817	23.1678	0.0386781	0.113408	0.43819
Q8FEE7	L-fucose isomerase OS=Escherichia coli O6:H1 (strain CFT073 / ATCC 700928 / UPEC) OX=199310 GN=fucI PE=3 SV=1	fucI	20.3008	20.4401	20.0896	20.1695	19.7401	19.9144	19.8798	19.8352	0.00312521	0.017401	-0.407636
A0A0H2VCI4	Lactaldehyde reductase OS=Escherichia coli O6:H1 (strain CFT073 / ATCC 700928 / UPEC) OX=199310 GN=fucO PE=4 SV=1	fucO	21.1003	21.4073	21.5383	21.3361	20.393	20.4773	20.191	20.171	0.000125039	0.0016791	-1.03744
P0AEN9	L-fucose mutarotase OS=Escherichia coli O6:H1 (strain CFT073 / ATCC 700928 / UPEC) OX=199310 GN=fucU PE=3 SV=1	fucU	20.7585	21.0485	20.7339	20.5612	20.9007	21.0619	20.7735	20.9052	0.293255	0.414342	0.134749
P0AC34	Fumarate hydratase class I, aerobic OS=Escherichia coli O6:H1 (strain CFT073 / ATCC 700928 / UPEC) OX=199310 GN=fumA PE=3 SV=2	fumA	24.0791	24.2698	24.1041	22.7584	23.7104	23.7966	23.7301	23.7477	0.877023	0.909463	-0.0567073
A0A0H2VDK4	Fumarate hydratase class I OS=Escherichia coli O6:H1 (strain CFT073 / ATCC 700928 / UPEC) OX=199310 GN=fumB PE=3 SV=1	fumB	23.3193	23.1932	23.2958	22.9687	22.3997	22.2393	22.4166	22.3994	9.25738e-05	0.00134485	-0.830487
Q8FHA7	Fumarate hydratase class II OS=Escherichia coli O6:H1 (strain CFT073 / ATCC 700928 / UPEC) OX=199310 GN=fumC PE=3 SV=1	fumC	20.1162	20.3657	20.2673	20.2402	20.8483	20.5506	20.7457	20.7267	0.00109667	0.00800222	0.470519
P0ACX6	Fumarase D OS=Escherichia coli O6:H1 (strain CFT073 / ATCC 700928 / UPEC) OX=199310 GN=fumD PE=3 SV=1	fumD	17.7942	17.9434	17.6445	17.1024	17.2414	17.5299	17.3953	17.2279	0.215355	0.33972	-0.272505
P0A9B0	Ferric uptake regulation protein OS=Escherichia coli O6:H1 (strain CFT073 / ATCC 700928 / UPEC) OX=199310 GN=fur PE=3 SV=1	fur	21.9439	22.0511	21.9315	21.4347	22.0972	22.2054	22.0338	21.9441	0.172407	0.299463	0.229812
P0A6M9	Elongation factor G OS=Escherichia coli O6:H1 (strain CFT073 / ATCC 700928 / UPEC) OX=199310 GN=fusA PE=3 SV=2	fusA	26.4625	26.6066	26.4955	25.913	26.785	26.7049	26.5876	26.536	0.136298	0.257452	0.283975
A0A0H2V9R6	Succinate-semialdehyde dehydrogenase (NADP+) OS=Escherichia coli O6:H1 (strain CFT073 / ATCC 700928 / UPEC) OX=199310 GN=gabD PE=3 SV=1	gabD	18.3488	18.3279	18.0974	18.2833	18.1423	18.4188	18.1032	18.241	0.690265	0.766003	-0.037975
A0A0H2VA09	4-aminobutyrate aminotransferase OS=Escherichia coli O6:H1 (strain CFT073 / ATCC 700928 / UPEC) OX=199310 GN=gabT PE=3 SV=1	gabT	17.279	17.6005	17.5874	17.5314	17.6244	17.8249	17.3675	17.4822	0.566166	0.661355	0.0751678
Q8FHG5	Glutamate decarboxylase beta OS=Escherichia coli O6:H1 (strain CFT073 / ATCC 700928 / UPEC) OX=199310 GN=gadB PE=3 SV=2	gadB	19.0115	19.1509	19.0617	18.6858	18.0205	18.1041	18.1667	18.1234	0.000171619	0.0020018	-0.873773
A0A0H2V5E4	UDP-glucose 4-epimerase OS=Escherichia coli O6:H1 (strain CFT073 / ATCC 700928 / UPEC) OX=199310 GN=galE PE=3 SV=1	galE	23.2347	23.3856	23.3047	23.3033	22.8029	22.4782	22.6574	22.6351	0.000101581	0.00143442	-0.663707
A0A0H2VA10	Alpha-D-glucosyl-1-phosphate uridylyltransferase OS=Escherichia coli O6:H1 (strain CFT073 / ATCC 700928 / UPEC) OX=199310 GN=galF PE=3 SV=1	galF	21.8716	22.0819	21.92	21.8544	22.1448	22.1435	22.0192	22.1012	0.0290831	0.0913062	0.170194
Q8FJS1	Galactokinase OS=Escherichia coli O6:H1 (strain CFT073 / ATCC 700928 / UPEC) OX=199310 GN=galK PE=3 SV=3	galK	24.4499	24.4173	24.4241	24.4046	23.7292	23.3673	23.7195	23.5644	6.84138e-05	0.001098	-0.828848
A0A0H2V617	Aldose 1-epimerase OS=Escherichia coli O6:H1 (strain CFT073 / ATCC 700928 / UPEC) OX=199310 GN=galM PE=3 SV=1	galM	23.8916	24.0289	23.8208	23.8329	23.5668	23.4814	23.5144	23.5202	0.000328082	0.00327571	-0.372865
A0A0H2V5C3	Galactose-1-phosphate uridylyltransferase OS=Escherichia coli O6:H1 (strain CFT073 / ATCC 700928 / UPEC) OX=199310 GN=galT PE=3 SV=1	galT	22.7182	22.6204	22.6837	22.1029	21.785	21.7779	21.9565	21.8257	0.00357333	0.0193812	-0.694995
P0AEP4	UTP--glucose-1-phosphate uridylyltransferase OS=Escherichia coli O6:H1 (strain CFT073 / ATCC 700928 / UPEC) OX=199310 GN=galU PE=3 SV=2	galU	23.6924	23.6251	23.8706	23.1054	23.2589	23.2838	23.6556	23.2011	0.293534	0.41437	-0.223491
P0A9B3	Glyceraldehyde-3-phosphate dehydrogenase OS=Escherichia coli O6:H1 (strain CFT073 / ATCC 700928 / UPEC) OX=199310 GN=gapA PE=3 SV=2	gapA	27.3749	27.849	27.7185	27.2219	27.9598	27.7203	27.7897	27.7867	0.127969	0.248515	0.27305
Q8FDB8	5-keto-4-deoxy-D-glucarate aldolase OS=Escherichia coli O6:H1 (strain CFT073 / ATCC 700928 / UPEC) OX=199310 GN=garL PE=3 SV=1	garL	20.6503	20.9675	20.7565	20.2579	20.8429	20.9291	20.7054	20.7709	0.362524	0.479947	0.154043
P0ABQ3	2-hydroxy-3-oxopropionate reductase OS=Escherichia coli O6:H1 (strain CFT073 / ATCC 700928 / UPEC) OX=199310 GN=garR PE=3 SV=1	garR	24.3287	24.4062	24.5461	24.297	24.6889	24.2917	24.3151	24.0984	0.745546	0.813231	-0.0459893
A0A0H2V459	Glucose dehydrogenase OS=Escherichia coli O6:H1 (strain CFT073 / ATCC 700928 / UPEC) OX=199310 GN=gcd PE=3 SV=1	gcd	20.1874	20.5783	20.3209	20.2919	19.13	19.1273	19.2863	19.3358	2.75509e-05	0.000620089	-1.12477
Q8FE66	Glycine cleavage system H protein OS=Escherichia coli O6:H1 (strain CFT073 / ATCC 700928 / UPEC) OX=199310 GN=gcvH PE=3 SV=3	gcvH	24.1836	24.0083	24.1279	24.0272	23.3331	23.417	23.6941	23.5362	0.00054923	0.00474416	-0.591673
Q8FE67	Glycine dehydrogenase (decarboxylating) OS=Escherichia coli O6:H1 (strain CFT073 / ATCC 700928 / UPEC) OX=199310 GN=gcvP PE=3 SV=3	gcvP	24.5683	24.6057	24.5839	24.5747	23.8275	23.5115	23.6722	23.6326	8.1558e-06	0.000260978	-0.922211
A0A0H2V9G2	Glycine cleavage system transcriptional repressor OS=Escherichia coli O6:H1 (strain CFT073 / ATCC 700928 / UPEC) OX=199310 GN=gcvR PE=4 SV=1	gcvR	16.968	15.9783	17.2216	16.321	16.4823	16.1505	16.7742	16.8809	0.883914	0.914236	-0.0502583
Q8FE65	Aminomethyltransferase OS=Escherichia coli O6:H1 (strain CFT073 / ATCC 700928 / UPEC) OX=199310 GN=gcvT PE=3 SV=1	gcvT	25.2962	25.38	25.2427	24.4494	24.5499	24.2542	24.6267	24.5368	0.0407595	0.116117	-0.600161
A0A0H2V944	Glutamate dehydrogenase OS=Escherichia coli O6:H1 (strain CFT073 / ATCC 700928 / UPEC) OX=199310 GN=gdhA PE=3 SV=1	gdhA	18.7568	18.9287	18.9895	18.8527	18.6537	18.7055	18.5937	18.8131	0.0319633	0.0980372	-0.190438
Q8FIT1	Glyoxylate/hydroxypyruvate reductase A OS=Escherichia coli O6:H1 (strain CFT073 / ATCC 700928 / UPEC) OX=199310 GN=ghrA PE=3 SV=1	ghrA	19.9966	19.9689	19.7902	19.8373	20.0599	19.9966	19.8601	20.0142	0.247978	0.372083	0.0844049
Q8FCF1	Glyoxylate/hydroxypyruvate reductase B OS=Escherichia coli O6:H1 (strain CFT073 / ATCC 700928 / UPEC) OX=199310 GN=ghrB PE=3 SV=2	ghrB	21.6565	21.9256	21.8179	21.7175	21.9978	22.0161	21.7885	21.8488	0.151836	0.275408	0.1334
P0ACL6	Glc operon transcriptional activator OS=Escherichia coli O6:H1 (strain CFT073 / ATCC 700928 / UPEC) OX=199310 GN=glcC PE=3 SV=1	glcC	16.389	16.3722	16.2745	16.0517	16.508	17.3581	16.7007	16.4371	0.0760382	0.172844	0.479123
P0AEQ2	Protein GlcG OS=Escherichia coli O6:H1 (strain CFT073 / ATCC 700928 / UPEC) OX=199310 GN=glcG PE=3 SV=1	glcG	21.5276	21.6404	20.7279	20.6091	22.25	22.4879	21.6748	22.2825	0.016622	0.0624529	1.04753
P0A9S6	Glycerol dehydrogenase OS=Escherichia coli O6:H1 (strain CFT073 / ATCC 700928 / UPEC) OX=199310 GN=gldA PE=3 SV=1	gldA	23.9973	23.9738	24.2013	24.0155	24.5849	24.4015	24.5803	24.6067	0.00041461	0.00389733	0.496333
P0A6U9	Glycogen synthase OS=Escherichia coli O6:H1 (strain CFT073 / ATCC 700928 / UPEC) OX=199310 GN=glgA PE=3 SV=1	glgA	20.696	20.8991	20.8909	20.7904	20.6807	20.656	20.4873	20.629	0.0188559	0.0680558	-0.205835
Q8FCR7	1,4-alpha-glucan branching enzyme GlgB OS=Escherichia coli O6:H1 (strain CFT073 / ATCC 700928 / UPEC) OX=199310 GN=glgB PE=3 SV=1	glgB	19.8334	19.9813	20.0304	19.591	19.8149	19.8941	19.7714	19.8885	0.876079	0.909463	-0.0167682
P0A6V2	Glucose-1-phosphate adenylyltransferase OS=Escherichia coli O6:H1 (strain CFT073 / ATCC 700928 / UPEC) OX=199310 GN=glgC PE=3 SV=2	glgC	22.68	22.937	22.7636	22.4273	22.4177	22.2858	22.2122	22.2589	0.0119842	0.0493013	-0.408339
A0A0H2VE86	Alpha-1,4 glucan phosphorylase OS=Escherichia coli O6:H1 (strain CFT073 / ATCC 700928 / UPEC) OX=199310 GN=glgP PE=3 SV=1	glgP	20.2608	20.352	20.2081	19.6774	20.155	20.4071	20.0219	20.1316	0.763486	0.827967	0.0543015
Q8FCR8	Glycogen debranching enzyme OS=Escherichia coli O6:H1 (strain CFT073 / ATCC 700928 / UPEC) OX=199310 GN=glgX PE=3 SV=1	glgX	16.4168	17.019	15.8628	15.693	16.5224	16.6879	16.7683	16.5975	0.241218	0.365371	0.396113
Q8FFD4	Glucokinase OS=Escherichia coli O6:H1 (strain CFT073 / ATCC 700928 / UPEC) OX=199310 GN=glk PE=3 SV=1	glk	20.7613	20.6984	20.8137	20.7648	20.591	20.5259	20.4494	20.4381	0.000939546	0.00700605	-0.258486
Q8FD84	Phosphoglucosamine mutase OS=Escherichia coli O6:H1 (strain CFT073 / ATCC 700928 / UPEC) OX=199310 GN=glmM PE=3 SV=1	glmM	22.5137	22.6691	22.3628	21.613	22.2941	22.6134	22.1967	22.3734	0.760978	0.826677	0.079725
Q8FBT4	Glutamine--fructose-6-phosphate aminotransferase [isomerizing] OS=Escherichia coli O6:H1 (strain CFT073 / ATCC 700928 / UPEC) OX=199310 GN=glmS PE=3 SV=3	glmS	23.5893	23.7141	23.6838	23.6573	23.9573	23.7955	23.6711	23.7035	0.132669	0.254202	0.120763
Q8FBT3	Bifunctional protein GlmU OS=Escherichia coli O6:H1 (strain CFT073 / ATCC 700928 / UPEC) OX=199310 GN=glmU PE=3 SV=1	glmU	21.6659	21.9101	21.8394	21.466	21.8982	21.9452	21.9478	21.9813	0.0685982	0.161585	0.222794
P0A9C6	Glutamine synthetase OS=Escherichia coli O6:H1 (strain CFT073 / ATCC 700928 / UPEC) OX=199310 GN=glnA PE=3 SV=2	glnA	24.5452	24.8189	24.5819	24.1757	24.9035	25.1538	24.8809	24.9877	0.0217567	0.0752538	0.451027
P0A9Z2	Nitrogen regulatory protein P-II 1 OS=Escherichia coli O6:H1 (strain CFT073 / ATCC 700928 / UPEC) OX=199310 GN=glnB PE=3 SV=1	glnB	20.9546	21.3247	21.1304	20.6808	21.4376	21.7717	21.4014	21.4622	0.0218254	0.0753186	0.495575
Q8CY19	Bifunctional uridylyltransferase/uridylyl-removing enzyme OS=Escherichia coli O6:H1 (strain CFT073 / ATCC 700928 / UPEC) OX=199310 GN=glnD PE=3 SV=1	glnD	17.8036	17.83	17.9087	16.9825	18.0387	17.773	17.878	17.808	0.321754	0.442952	0.2432
Q8FDH4	Bifunctional glutamine synthetase adenylyltransferase/adenylyl-removing enzyme OS=Escherichia coli O6:H1 (strain CFT073 / ATCC 700928 / UPEC) OX=199310 GN=glnE PE=3 SV=2	glnE	19.5616	19.5355	19.651	19.2753	19.6985	19.4545	19.6015	19.5724	0.455324	0.567835	0.0758793
A0A0H2VCP5	DNA-binding transcriptional regulator NtrC OS=Escherichia coli O6:H1 (strain CFT073 / ATCC 700928 / UPEC) OX=199310 GN=glnG PE=4 SV=1	glnG	17.1521	17.6229	17.4393	17.0228	17.4809	17.6961	17.2006	17.4426	0.423396	0.538256	0.14578
P0AEQ4	Glutamine-binding periplasmic protein OS=Escherichia coli O6:H1 (strain CFT073 / ATCC 700928 / UPEC) OX=199310 GN=glnH PE=3 SV=1	glnH	24.1838	24.4723	24.1992	24.0812	24.5891	24.7267	24.565	24.4213	0.017031	0.0632921	0.341406
P0AEQ7	Glutamine transport system permease protein GlnP OS=Escherichia coli O6:H1 (strain CFT073 / ATCC 700928 / UPEC) OX=199310 GN=glnP PE=3 SV=1	glnP	17.6809	18.2618	17.8078	16.5547	18.7814	19.0593	18.7844	19.0228	0.0112698	0.0470212	1.33567
A0A0H2V661	Glutamine transport ATP-binding protein glnQ OS=Escherichia coli O6:H1 (strain CFT073 / ATCC 700928 / UPEC) OX=199310 GN=glnQ PE=3 SV=1	glnQ	21.257	21.4021	21.4796	21.2932	21.8887	21.9753	21.7152	21.9169	0.000487173	0.00442331	0.516038
Q8FJW4	Glutamine--tRNA ligase OS=Escherichia coli O6:H1 (strain CFT073 / ATCC 700928 / UPEC) OX=199310 GN=glnS PE=3 SV=3	glnS	22.9579	22.9661	22.9316	23.0059	23.1316	22.96	23.0666	23.0019	0.115851	0.232019	0.0746307
Q8FKY7	Hydroxyacylglutathione hydrolase OS=Escherichia coli O6:H1 (strain CFT073 / ATCC 700928 / UPEC) OX=199310 GN=gloB PE=3 SV=1	gloB	19.0894	19.2551	19.3098	19.2524	19.2135	19.4319	19.1668	18.9928	0.811672	0.860114	-0.0254321
A0A0H2V983	Glycerol-3-phosphate dehydrogenase OS=Escherichia coli O6:H1 (strain CFT073 / ATCC 700928 / UPEC) OX=199310 GN=glpA PE=3 SV=1	glpA	19.405	19.2908	19.1296	19.3457	18.7197	18.6787	18.5914	18.6615	6.88445e-05	0.001098	-0.629937
Q8FFN4	Anaerobic glycerol-3-phosphate dehydrogenase subunit B OS=Escherichia coli O6:H1 (strain CFT073 / ATCC 700928 / UPEC) OX=199310 GN=glpB PE=3 SV=2	glpB	18.7253	19.0228	18.7771	18.6364	18.4449	18.4106	18.2632	18.4904	0.00685806	0.0329105	-0.38812
A0A0H2VBG5	Glycerol-3-phosphate dehydrogenase OS=Escherichia coli O6:H1 (strain CFT073 / ATCC 700928 / UPEC) OX=199310 GN=glpD PE=3 SV=1	glpD	22.0002	22.0404	22.2094	22.1854	22.6042	22.4451	22.4053	22.3596	0.00355787	0.0193812	0.344732
Q8FBC3	Glycerol kinase OS=Escherichia coli O6:H1 (strain CFT073 / ATCC 700928 / UPEC) OX=199310 GN=glpK PE=3 SV=3	glpK	23.8556	24.135	23.9523	23.4716	24.3992	24.666	24.4073	24.4585	0.00631053	0.030466	0.629136
A0A0H2VAH7	Glycerophosphoryl diester phosphodiesterase, periplasmic OS=Escherichia coli O6:H1 (strain CFT073 / ATCC 700928 / UPEC) OX=199310 GN=glpQ PE=4 SV=1	glpQ	24.4706	24.5599	24.3016	24.156	24.5232	24.3382	24.4866	24.5052	0.393049	0.509402	0.0912904
A0A0H2VD62	Glycerol-3-phosphate regulon repressor OS=Escherichia coli O6:H1 (strain CFT073 / ATCC 700928 / UPEC) OX=199310 GN=glpR PE=4 SV=1	glpR	19.4122	19.4899	19.3854	19.572	19.3474	19.4682	19.5547	19.5408	0.845303	0.885643	0.0129077
A0A0H2V903	Glycerol-3-phosphate transporter OS=Escherichia coli O6:H1 (strain CFT073 / ATCC 700928 / UPEC) OX=199310 GN=glpT PE=3 SV=1	glpT	17.3423	17.7767	17.4584	15.068	17.3681	17.4127	17.1227	17.2817	0.56033	0.657421	0.384925
P0A9D0	Fructose-1,6-bisphosphatase class 2 OS=Escherichia coli O6:H1 (strain CFT073 / ATCC 700928 / UPEC) OX=199310 GN=glpX PE=3 SV=1	glpX	19.587	19.8604	19.6288	18.7933	19.5982	19.7319	19.5404	19.5153	0.606538	0.696298	0.129067
P0ABH8	Citrate synthase OS=Escherichia coli O6:H1 (strain CFT073 / ATCC 700928 / UPEC) OX=199310 GN=gltA PE=3 SV=1	gltA	26.3774	26.3733	26.39	26.3673	26.4642	26.307	26.461	26.4636	0.27726	0.402417	0.0469387
A0A0H2VCV0	Glutamate synthase [NADPH] large chain OS=Escherichia coli O6:H1 (strain CFT073 / ATCC 700928 / UPEC) OX=199310 GN=gltB PE=3 SV=1	gltB	18.3895	18.3814	18.3476	16.6305	18.171	18.3807	18.1378	18.1858	0.545019	0.645604	0.281611
A0A0H2V794	Glutamate/aspartate transport ATP-binding protein gltL OS=Escherichia coli O6:H1 (strain CFT073 / ATCC 700928 / UPEC) OX=199310 GN=gltL PE=3 SV=1	gltL	17.9622	18.2649	18.2192	15.1373	17.6664	17.3745	17.0852	17.4197	0.990523	0.991764	-0.00947376
Q8FFC9	Glutamate--tRNA ligase OS=Escherichia coli O6:H1 (strain CFT073 / ATCC 700928 / UPEC) OX=199310 GN=gltX PE=3 SV=1	gltX	22.6271	22.8004	22.6605	21.6191	22.8411	22.7363	22.7043	22.8306	0.247072	0.371552	0.351267
P0A826	Serine hydroxymethyltransferase OS=Escherichia coli O6:H1 (strain CFT073 / ATCC 700928 / UPEC) OX=199310 GN=glyA PE=3 SV=1	glyA	26.313	26.4373	26.4331	26.3883	26.2821	26.2942	26.259	26.1963	0.00968711	0.042411	-0.135055
P67025	Glycine--tRNA ligase alpha subunit OS=Escherichia coli O6:H1 (strain CFT073 / ATCC 700928 / UPEC) OX=199310 GN=glyQ PE=3 SV=1	glyQ	22.1983	22.7122	22.4585	22.1707	22.3571	22.4028	22.2758	22.4679	0.948226	0.960953	-0.00901567
P67030	Glycine--tRNA ligase beta subunit OS=Escherichia coli O6:H1 (strain CFT073 / ATCC 700928 / UPEC) OX=199310 GN=glyS PE=3 SV=2	glyS	22.6102	22.921	22.7088	22.6084	22.763	22.8923	22.5432	22.6917	0.922696	0.944118	0.0104668
P63226	Phosphoheptose isomerase OS=Escherichia coli O6:H1 (strain CFT073 / ATCC 700928 / UPEC) OX=199310 GN=gmhA PE=3 SV=1	gmhA	22.7506	22.7541	22.567	22.3402	22.4834	22.4289	22.3981	22.5	0.186085	0.31203	-0.150361
Q8FKZ1	D-glycero-beta-D-manno-heptose-1,7-bisphosphate 7-phosphatase OS=Escherichia coli O6:H1 (strain CFT073 / ATCC 700928 / UPEC) OX=199310 GN=gmhB PE=3 SV=1	gmhB	19.4504	18.5803	19.5339	19.4026	18.7232	16.8664	18.522	18.1066	0.0455416	0.125044	-1.18724
P60547	Guanylate kinase OS=Escherichia coli O6:H1 (strain CFT073 / ATCC 700928 / UPEC) OX=199310 GN=gmk PE=3 SV=1	gmk	19.5708	19.655	19.8184	17.8818	19.6832	19.4258	19.6417	19.566	0.475004	0.581207	0.347689
A0A0H2V8P4	6-phosphogluconate dehydrogenase, decarboxylating OS=Escherichia coli O6:H1 (strain CFT073 / ATCC 700928 / UPEC) OX=199310 GN=gnd PE=3 SV=1	gnd	25.2676	25.6452	25.4151	22.7316	25.785	25.8394	25.7309	25.7665	0.187371	0.313527	1.01555
P0AC93	Protein GnsA OS=Escherichia coli O6:H1 (strain CFT073 / ATCC 700928 / UPEC) OX=199310 GN=gnsA PE=3 SV=1	gnsA	21.7918	22.1996	21.8302	20.4741	22.0971	22.3348	21.9913	22.1817	0.184305	0.310675	0.577274
P0ACP6	HTH-type transcriptional regulator GntR OS=Escherichia coli O6:H1 (strain CFT073 / ATCC 700928 / UPEC) OX=199310 GN=gntR PE=3 SV=1	gntR	17.7553	18.2458	18.3719	18.3372	18.1388	17.9041	17.6717	17.7919	0.135173	0.256845	-0.300907
A0A0H2VDB8	Glutathione reductase OS=Escherichia coli O6:H1 (strain CFT073 / ATCC 700928 / UPEC) OX=199310 GN=gor PE=3 SV=1	gor	22.8094	23.0182	23.0987	22.817	23.0526	23.0482	22.9642	22.9966	0.334004	0.452704	0.0795643
P62708	2,3-bisphosphoglycerate-dependent phosphoglycerate mutase OS=Escherichia coli O6:H1 (strain CFT073 / ATCC 700928 / UPEC) OX=199310 GN=gpmA PE=3 SV=2	gpmA	23.6911	23.9583	23.9011	23.2639	24.1355	24.1381	24.0613	24.061	0.047293	0.128528	0.395377
Q8FA40	Probable phosphoglycerate mutase GpmB OS=Escherichia coli O6:H1 (strain CFT073 / ATCC 700928 / UPEC) OX=199310 GN=gpmB PE=3 SV=1	gpmB	17.1098	17.9521	17.6136	17.3187	17.6594	17.742	17.6554	17.6376	0.379568	0.495142	0.175062
Q8FCA6	2,3-bisphosphoglycerate-independent phosphoglycerate mutase OS=Escherichia coli O6:H1 (strain CFT073 / ATCC 700928 / UPEC) OX=199310 GN=gpmI PE=3 SV=2	gpmI	22.8406	22.67	22.9449	22.3415	22.5829	22.2984	22.2956	22.2559	0.0661407	0.159261	-0.341032
Q8FBR0	Guanosine-5'-triphosphate,3'-diphosphate pyrophosphatase OS=Escherichia coli O6:H1 (strain CFT073 / ATCC 700928 / UPEC) OX=199310 GN=gppA PE=3 SV=2	gppA	17.6634	17.9816	17.7389	16.9435	17.8161	17.7333	17.855	17.8203	0.356946	0.475299	0.224312
P0A6S8	Glycerol-3-phosphate dehydrogenase [NAD(P)+] OS=Escherichia coli O6:H1 (strain CFT073 / ATCC 700928 / UPEC) OX=199310 GN=gpsA PE=3 SV=1	gpsA	20.7228	20.799	21.0282	20.9287	20.7092	20.3615	20.4963	20.4479	0.0107365	0.0459972	-0.365983
Q8FKM7	Xanthine-guanine phosphoribosyltransferase OS=Escherichia coli O6:H1 (strain CFT073 / ATCC 700928 / UPEC) OX=199310 GN=gpt PE=3 SV=1	gpt	20.7714	20.7987	20.6512	18.833	21.0255	21.238	20.8483	20.7958	0.194351	0.321056	0.713312
Q8FF10	Autonomous glycyl radical cofactor OS=Escherichia coli O6:H1 (strain CFT073 / ATCC 700928 / UPEC) OX=199310 GN=grcA PE=3 SV=2	grcA	25.7917	25.9894	26.1142	25.5279	25.0274	24.8907	24.8012	24.822	0.000408455	0.00388518	-0.97049
P0A6W6	Transcription elongation factor GreA OS=Escherichia coli O6:H1 (strain CFT073 / ATCC 700928 / UPEC) OX=199310 GN=greA PE=3 SV=1	greA	22.6232	22.8813	22.6004	22.1344	23.1481	23.3397	23.1315	23.1378	0.00843234	0.0380646	0.629469
P64273	Transcription elongation factor GreB OS=Escherichia coli O6:H1 (strain CFT073 / ATCC 700928 / UPEC) OX=199310 GN=greB PE=3 SV=1	greB	15.5547	15.8478	15.5359	15.3792	16.1268	16.6109	16.3048	16.2756	0.00179171	0.0114986	0.750126
P0A6F6	60 kDa chaperonin OS=Escherichia coli O6:H1 (strain CFT073 / ATCC 700928 / UPEC) OX=199310 GN=groL PE=3 SV=2	groL	27.6895	27.6718	27.6909	27.2185	27.5594	27.3182	27.3325	27.3225	0.206984	0.332567	-0.184552
P0A6G0	10 kDa chaperonin OS=Escherichia coli O6:H1 (strain CFT073 / ATCC 700928 / UPEC) OX=199310 GN=groS PE=3 SV=1	groS	26.5244	26.9147	26.5255	25.5253	26.5128	26.8154	26.6268	26.6765	0.383264	0.499149	0.285431
Q8FEY9	Protein GrpE OS=Escherichia coli O6:H1 (strain CFT073 / ATCC 700928 / UPEC) OX=199310 GN=grpE PE=3 SV=1	grpE	23.9898	24.0998	23.9961	23.5392	23.9224	23.9519	24.156	24.0157	0.46598	0.575176	0.105279
A0A0H2V7S3	Glutaredoxin 1 OS=Escherichia coli O6:H1 (strain CFT073 / ATCC 700928 / UPEC) OX=199310 GN=grxA PE=4 SV=1	grxA	18.2803	18.2564	18.1313	13.5905	18.8624	18.5008	18.8471	19.0114	0.185262	0.310976	1.74076
P0AC60	Glutaredoxin 2 OS=Escherichia coli O6:H1 (strain CFT073 / ATCC 700928 / UPEC) OX=199310 GN=grxB PE=3 SV=1	grxB	21.0074	21.4844	21.6341	21.0699	21.7254	21.4584	21.1521	21.2724	0.621324	0.70791	0.103156
P0AC63	Glutaredoxin 3 OS=Escherichia coli O6:H1 (strain CFT073 / ATCC 700928 / UPEC) OX=199310 GN=grxC PE=3 SV=2	grxC	23.6162	23.6721	23.4214	23.0949	23.5347	23.5054	23.5355	23.4809	0.647887	0.730645	0.0629389
P0AC70	Glutaredoxin 4 OS=Escherichia coli O6:H1 (strain CFT073 / ATCC 700928 / UPEC) OX=199310 GN=grxD PE=3 SV=1	grxD	23.5994	23.8726	23.5637	23.3445	23.839	24.1905	23.8571	23.9539	0.0355324	0.106731	0.365076
P0A6X0	Glutamate--cysteine ligase OS=Escherichia coli O6:H1 (strain CFT073 / ATCC 700928 / UPEC) OX=199310 GN=gshA PE=3 SV=1	gshA	21.0635	21.0793	21.0519	21.1602	20.9949	20.9408	21.0001	20.9998	0.0102038	0.0441886	-0.104847
Q8FE30	Glutathione synthetase OS=Escherichia coli O6:H1 (strain CFT073 / ATCC 700928 / UPEC) OX=199310 GN=gshB PE=3 SV=1	gshB	21.8399	22.2982	21.8932	23.3624	21.7711	21.9908	21.756	21.8365	0.203383	0.329287	-0.509857
Q8CW88	Glutathione-binding protein GsiB OS=Escherichia coli O6:H1 (strain CFT073 / ATCC 700928 / UPEC) OX=199310 GN=gsiB PE=3 SV=2	gsiB	18.9998	19.405	19.1292	19.1399	19.081	18.7804	19.0595	18.7842	0.0879969	0.191579	-0.242195
P0AEW7	Inosine-guanosine kinase OS=Escherichia coli O6:H1 (strain CFT073 / ATCC 700928 / UPEC) OX=199310 GN=gsk PE=3 SV=1	gsk	19.5738	19.5964	19.9224	19.3719	19.8795	19.657	19.8604	19.7245	0.239862	0.3647	0.164247
A0A0H2VCD6	Glutathionylspermidine synthase OS=Escherichia coli O6:H1 (strain CFT073 / ATCC 700928 / UPEC) OX=199310 GN=gsp PE=3 SV=1	gsp	20.4446	20.5072	20.5864	20.1799	20.4457	20.2652	20.3818	20.2999	0.433863	0.54803	-0.0813832
A0A0H2V7L2	Glutathione S-transferase OS=Escherichia coli O6:H1 (strain CFT073 / ATCC 700928 / UPEC) OX=199310 GN=gst PE=3 SV=1	gst	21.6729	21.9354	21.6351	19.7603	21.9184	22.021	21.8049	21.8784	0.241049	0.365371	0.654786
P0ACA8	Glutathione S-transferase GstB OS=Escherichia coli O6:H1 (strain CFT073 / ATCC 700928 / UPEC) OX=199310 GN=gstB PE=3 SV=1	gstB	20.3011	20.436	20.5211	20.289	20.6269	20.392	20.4979	20.4419	0.220765	0.345865	0.10293
P64294	GMP synthase [glutamine-hydrolyzing] OS=Escherichia coli O6:H1 (strain CFT073 / ATCC 700928 / UPEC) OX=199310 GN=guaA PE=3 SV=1	guaA	23.839	24.1834	23.9367	23.593	24.1908	24.4493	24.1938	24.3024	0.0272789	0.0882424	0.396037
A0A0H2V9L5	Inosine-5'-monophosphate dehydrogenase OS=Escherichia coli O6:H1 (strain CFT073 / ATCC 700928 / UPEC) OX=199310 GN=guaB PE=3 SV=1	guaB	24.3866	24.4918	24.3658	24.0082	24.6455	24.6472	24.5238	24.5095	0.053272	0.14141	0.268399
P60561	GMP reductase OS=Escherichia coli O6:H1 (strain CFT073 / ATCC 700928 / UPEC) OX=199310 GN=guaC PE=3 SV=1	guaC	22.2012	22.2432	22.3641	22.2361	22.2587	21.991	22.2038	22.224	0.238966	0.36403	-0.091761
Q8FEN7	Arabinose 5-phosphate isomerase GutQ OS=Escherichia coli O6:H1 (strain CFT073 / ATCC 700928 / UPEC) OX=199310 GN=gutQ PE=3 SV=1	gutQ	20.6677	20.7762	20.7804	20.6655	20.4882	20.3473	20.2951	20.2606	0.000752842	0.00616945	-0.374652
A0A0H2VAH0	DNA gyrase subunit A OS=Escherichia coli O6:H1 (strain CFT073 / ATCC 700928 / UPEC) OX=199310 GN=gyrA PE=3 SV=1	gyrA	21.9632	22.434	22.2839	22.1768	22.6636	22.8534	22.583	22.6138	0.00714769	0.0338932	0.463937
A0A0H2VCI1	DNA gyrase subunit B OS=Escherichia coli O6:H1 (strain CFT073 / ATCC 700928 / UPEC) OX=199310 GN=gyrB PE=3 SV=1	gyrB	22.7585	22.9848	22.8922	22.867	22.9018	22.884	22.9234	22.8788	0.669364	0.750627	0.0213711
P59331	Protein/nucleic acid deglycase HchA OS=Escherichia coli O6:H1 (strain CFT073 / ATCC 700928 / UPEC) OX=199310 GN=hchA PE=3 SV=2	hchA	22.332	22.4617	22.5875	22.5193	22.732	22.5911	22.8856	22.6259	0.0341625	0.103786	0.233536
P0AET3	Acid stress chaperone HdeB OS=Escherichia coli O6:H1 (strain CFT073 / ATCC 700928 / UPEC) OX=199310 GN=hdeB PE=3 SV=1	hdeB	19.3405	19.372	18.5906	18.4484	17.2881	17.9022	17.2673	17.655	0.0027052	0.0156741	-1.4097
A0A0H2V7R9	7-alpha-hydroxysteroid dehydrogenase OS=Escherichia coli O6:H1 (strain CFT073 / ATCC 700928 / UPEC) OX=199310 GN=hdhA PE=4 SV=1	hdhA	20.882	21.2246	20.9977	20.7424	21.3828	21.5536	21.1901	21.4115	0.0155569	0.0600481	0.422801
A0A0H2V5V8	DNA helicase OS=Escherichia coli O6:H1 (strain CFT073 / ATCC 700928 / UPEC) OX=199310 GN=helD PE=4 SV=1	helD	16.0427	17.0543	16.6868	13.4905	17.1515	17.5123	17.1186	17.0685	0.136028	0.257246	1.39414
A0A0H2V4Q2	Delta-aminolevulinic acid dehydratase OS=Escherichia coli O6:H1 (strain CFT073 / ATCC 700928 / UPEC) OX=199310 GN=hemB PE=3 SV=1	hemB	21.4842	21.6788	21.5023	21.3714	22.1072	22.1231	21.8846	22.0742	0.000688317	0.00579641	0.538067
Q8FBP1	Porphobilinogen deaminase OS=Escherichia coli O6:H1 (strain CFT073 / ATCC 700928 / UPEC) OX=199310 GN=hemC PE=3 SV=2	hemC	18.8326	18.9112	18.8731	18.0319	19.1322	18.9723	18.8148	18.7719	0.293009	0.414342	0.260585
A0A0H2VE85	Uroporphyrinogen-III synthase OS=Escherichia coli O6:H1 (strain CFT073 / ATCC 700928 / UPEC) OX=199310 GN=hemD PE=3 SV=1	hemD	17.96	18.3223	18.0467	17.7635	18.1036	17.8826	17.8957	18.0161	0.715594	0.788634	-0.0486435
Q8FB74	Uroporphyrinogen decarboxylase OS=Escherichia coli O6:H1 (strain CFT073 / ATCC 700928 / UPEC) OX=199310 GN=hemE PE=3 SV=1	hemE	21.6521	21.9886	21.8773	21.7634	21.9172	21.9584	21.7812	21.8248	0.569606	0.663917	0.0500362
P0ACB5	Protoporphyrinogen IX dehydrogenase [quinone] OS=Escherichia coli O6:H1 (strain CFT073 / ATCC 700928 / UPEC) OX=199310 GN=hemG PE=3 SV=1	hemG	19.2031	19.5418	19.5362	19.2776	19.1123	19.1731	19.1089	19.2597	0.053608	0.141697	-0.226152
A0A0H2V965	Release factor glutamine methyltransferase OS=Escherichia coli O6:H1 (strain CFT073 / ATCC 700928 / UPEC) OX=199310 GN=hemK PE=3 SV=1	hemK	16.9933	16.2226	16.9524	17.0456	16.8963	16.3515	16.1773	16.7248	0.33775	0.454696	-0.265974
Q8FL16	Glutamate-1-semialdehyde 2,1-aminomutase OS=Escherichia coli O6:H1 (strain CFT073 / ATCC 700928 / UPEC) OX=199310 GN=hemL PE=3 SV=1	hemL	23.3512	23.6933	23.509	22.8942	25.3068	25.499	25.2225	25.3025	3.5231e-05	0.000721783	1.97073
A0A0H2VEE4	Coproporphyrinogen-III oxidase OS=Escherichia coli O6:H1 (strain CFT073 / ATCC 700928 / UPEC) OX=199310 GN=hemN PE=3 SV=1	hemN	18.6259	18.7768	18.5959	18.6826	18.8458	18.7228	18.7852	18.7659	0.0596125	0.149546	0.109595
A0A0H2VCL3	Putative uroporphyrin-III C-methyltransferase OS=Escherichia coli O6:H1 (strain CFT073 / ATCC 700928 / UPEC) OX=199310 GN=hemX PE=4 SV=1	hemX	21.6917	22.0715	22.0235	21.8516	22.0964	22.2974	22.0712	22.0895	0.0651757	0.158766	0.228989
P0ACB8	Protein HemY OS=Escherichia coli O6:H1 (strain CFT073 / ATCC 700928 / UPEC) OX=199310 GN=hemY PE=3 SV=1	hemY	20.7299	20.9131	20.7192	19.9241	20.8193	20.8698	20.7032	20.7689	0.364936	0.480958	0.218739
P0ABC4	Modulator of FtsH protease HflC OS=Escherichia coli O6:H1 (strain CFT073 / ATCC 700928 / UPEC) OX=199310 GN=hflC PE=3 SV=1	hflC	22.4749	22.753	22.4977	21.937	22.832	22.9783	22.8698	22.8173	0.0398136	0.11475	0.458696
Q8FIB7	High frequency lysogenization protein HflD OS=Escherichia coli O6:H1 (strain CFT073 / ATCC 700928 / UPEC) OX=199310 GN=hflD PE=3 SV=2	hflD	19.5874	19.9018	19.81	18.9879	19.8146	20.1679	19.7311	19.7884	0.23145	0.355357	0.303703
A0A0H2VDF7	Protein HflK OS=Escherichia coli O6:H1 (strain CFT073 / ATCC 700928 / UPEC) OX=199310 GN=hflK PE=3 SV=1	hflK	21.7923	22.2642	21.9089	20.6371	22.3153	22.3717	22.2924	22.3699	0.0997075	0.209098	0.686678
A0A0H2VF40	GTPase HflX OS=Escherichia coli O6:H1 (strain CFT073 / ATCC 700928 / UPEC) OX=199310 GN=hflX PE=3 SV=1	hflX	19.937	20.0703	20.3258	20.2657	20.2706	19.8611	20.1621	20.1691	0.796134	0.852752	-0.0339712
P0ACE4	Hemolysin expression-modulating protein Hha OS=Escherichia coli O6:H1 (strain CFT073 / ATCC 700928 / UPEC) OX=199310 GN=hha PE=3 SV=1	hha	15.4018	16.3414	15.9118	9.91928	16.3237	16.7689	16.5509	16.4484	0.207282	0.332567	2.12943
Q8FG49	1-(5-phosphoribosyl)-5-[(5-phosphoribosylamino)methylideneamino] imidazole-4-carboxamide isomerase OS=Escherichia coli O6:H1 (strain CFT073 / ATCC 700928 / UPEC) OX=199310 GN=hisA PE=3 SV=2	hisA	19.759	20.1089	20.1399	19.7031	20.5117	20.6428	20.275	20.2005	0.0205396	0.0726155	0.479759
Q8FG50	Histidine biosynthesis bifunctional protein HisB OS=Escherichia coli O6:H1 (strain CFT073 / ATCC 700928 / UPEC) OX=199310 GN=hisB PE=3 SV=2	hisB	20.9179	21.0312	20.9915	20.781	21.3109	21.2788	21.083	21.1559	0.0111551	0.046787	0.276782
Q8FG51	Histidinol-phosphate aminotransferase OS=Escherichia coli O6:H1 (strain CFT073 / ATCC 700928 / UPEC) OX=199310 GN=hisC PE=3 SV=1	hisC	21.6016	21.8723	21.6959	21.6642	22.1169	22.2017	22.044	22.089	0.000923487	0.00692832	0.404393
Q8FG52	Histidinol dehydrogenase OS=Escherichia coli O6:H1 (strain CFT073 / ATCC 700928 / UPEC) OX=199310 GN=hisD PE=3 SV=3	hisD	20.208	20.3592	20.1808	19.4177	20.452	20.5645	20.3491	20.3471	0.126065	0.245673	0.38678
Q8FG48	Imidazole glycerol phosphate synthase subunit HisF OS=Escherichia coli O6:H1 (strain CFT073 / ATCC 700928 / UPEC) OX=199310 GN=hisF PE=3 SV=1	hisF	21.1403	20.9718	20.8159	20.72	21.1512	21.4718	21.084	21.1355	0.0577385	0.147241	0.298627
P60758	ATP phosphoribosyltransferase OS=Escherichia coli O6:H1 (strain CFT073 / ATCC 700928 / UPEC) OX=199310 GN=hisG PE=3 SV=1	hisG	21.1559	21.5085	21.2375	21.2762	21.873	21.9392	21.7308	21.813	0.000803062	0.00644871	0.544439
P60596	Imidazole glycerol phosphate synthase subunit HisH OS=Escherichia coli O6:H1 (strain CFT073 / ATCC 700928 / UPEC) OX=199310 GN=hisH PE=3 SV=1	hisH	19.2761	19.4989	19.52	18.964	19.7474	19.8426	19.5764	19.76	0.0252938	0.08401	0.416831
Q8FG47	Histidine biosynthesis bifunctional protein HisIE OS=Escherichia coli O6:H1 (strain CFT073 / ATCC 700928 / UPEC) OX=199310 GN=hisI PE=3 SV=1	hisI	20.2016	19.6076	20.6845	20.2928	20.0223	19.3608	20.1462	19.923	0.28193	0.406266	-0.333547
P0AEU1	Histidine-binding periplasmic protein OS=Escherichia coli O6:H1 (strain CFT073 / ATCC 700928 / UPEC) OX=199310 GN=hisJ PE=3 SV=1	hisJ	22.7667	22.8449	22.5981	20.9648	22.5847	22.7887	22.7201	22.6341	0.419644	0.535188	0.388265
P60907	Histidine--tRNA ligase OS=Escherichia coli O6:H1 (strain CFT073 / ATCC 700928 / UPEC) OX=199310 GN=hisS PE=3 SV=2	hisS	22.2999	22.7127	22.4553	21.9692	22.7208	22.9077	22.6233	22.8034	0.0514688	0.137308	0.404498
Q8FCA0	ADP-L-glycero-D-manno-heptose-6-epimerase OS=Escherichia coli O6:H1 (strain CFT073 / ATCC 700928 / UPEC) OX=199310 GN=hldD PE=3 SV=1	hldD	21.6833	21.8519	21.744	21.6882	22.0177	21.9568	21.7906	21.8073	0.0684603	0.161585	0.151268
Q8FDH5	Bifunctional protein HldE OS=Escherichia coli O6:H1 (strain CFT073 / ATCC 700928 / UPEC) OX=199310 GN=hldE PE=3 SV=1	hldE	22.7151	22.9609	22.7654	22.7187	22.8759	22.8768	22.8317	22.8687	0.261287	0.385893	0.0732524
Q8FF30	Flavohemoprotein OS=Escherichia coli O6:H1 (strain CFT073 / ATCC 700928 / UPEC) OX=199310 GN=hmp PE=3 SV=1	hmp	18.7546	18.5839	19.2959	18.5395	18.9821	19.084	19.2976	19.0661	0.142941	0.265914	0.31394
P0ACF9	DNA-binding protein H-NS OS=Escherichia coli O6:H1 (strain CFT073 / ATCC 700928 / UPEC) OX=199310 GN=hns PE=3 SV=2	hns	25.8577	26.1491	26.0111	25.7196	26.0837	26.2604	26.1525	26.1071	0.0757383	0.172407	0.21653
P0AFX1	Ribosome hibernation promoting factor OS=Escherichia coli O6:H1 (strain CFT073 / ATCC 700928 / UPEC) OX=199310 GN=hpf PE=3 SV=1	hpf	20.1355	20.0563	20.2898	20.1409	19.5849	19.5122	20.0316	19.6485	0.0104344	0.0450652	-0.46133
P0A9M3	Hypoxanthine phosphoribosyltransferase OS=Escherichia coli O6:H1 (strain CFT073 / ATCC 700928 / UPEC) OX=199310 GN=hpt PE=3 SV=1	hpt	19.3602	19.4381	19.2772	18.3169	19.4347	19.6499	19.3554	19.4499	0.214667	0.339641	0.374369
A0A0H2V7F8	ATP-dependent helicase hrpA OS=Escherichia coli O6:H1 (strain CFT073 / ATCC 700928 / UPEC) OX=199310 GN=hrpA PE=4 SV=1	hrpA	18.516	18.809	18.563	18.1563	18.8815	19.0202	18.6742	18.8042	0.0714995	0.166312	0.33398
A0A0H2V477	ATP-dependent helicase hrpB OS=Escherichia coli O6:H1 (strain CFT073 / ATCC 700928 / UPEC) OX=199310 GN=hrpB PE=4 SV=1	hrpB	17.3777	17.4463	17.2739	17.0963	17.7452	17.6296	17.3291	17.2912	0.189058	0.315232	0.200241
Q8FF44	Chaperone protein HscA OS=Escherichia coli O6:H1 (strain CFT073 / ATCC 700928 / UPEC) OX=199310 GN=hscA PE=3 SV=2	hscA	21.5177	21.5199	21.7742	21.3392	22.0891	21.4858	21.8543	21.6399	0.198563	0.324773	0.229509
P0A6M0	Co-chaperone protein HscB OS=Escherichia coli O6:H1 (strain CFT073 / ATCC 700928 / UPEC) OX=199310 GN=hscB PE=3 SV=1	hscB	18.6307	18.9255	18.7804	18.0671	18.7936	19.1644	18.6615	18.5544	0.434919	0.54854	0.192512
A0A0H2V743	Heat shock protein hslJ OS=Escherichia coli O6:H1 (strain CFT073 / ATCC 700928 / UPEC) OX=199310 GN=hslJ PE=4 SV=1	hslJ	19.7917	19.5597	19.4398	17.1026	19.991	19.8982	19.9084	19.8316	0.188005	0.314259	0.933863
P0A6Y6	33 kDa chaperonin OS=Escherichia coli O6:H1 (strain CFT073 / ATCC 700928 / UPEC) OX=199310 GN=hslO PE=3 SV=1	hslO	21.6875	21.8291	21.8673	20.1005	21.9766	21.9005	21.9422	21.9161	0.234259	0.358226	0.562763
Q8FBC0	ATP-dependent protease ATPase subunit HslU OS=Escherichia coli O6:H1 (strain CFT073 / ATCC 700928 / UPEC) OX=199310 GN=hslU PE=3 SV=1	hslU	23.1072	23.4972	23.2365	21.9465	23.3058	23.4408	23.2954	23.3453	0.290067	0.411658	0.399986
P0A7B9	ATP-dependent protease subunit HslV OS=Escherichia coli O6:H1 (strain CFT073 / ATCC 700928 / UPEC) OX=199310 GN=hslV PE=3 SV=2	hslV	20.5196	20.8709	20.3824	19.2205	20.4114	21.1778	21.0109	20.7575	0.184908	0.310958	0.591054
P0A6Z4	Chaperone protein HtpG OS=Escherichia coli O6:H1 (strain CFT073 / ATCC 700928 / UPEC) OX=199310 GN=htpG PE=3 SV=1	htpG	24.6366	24.959	24.7842	24.6869	24.6993	24.8696	24.5204	24.6631	0.466116	0.575176	-0.0785884
P65812	Protease HtpX OS=Escherichia coli O6:H1 (strain CFT073 / ATCC 700928 / UPEC) OX=199310 GN=htpX PE=3 SV=1	htpX	22.0071	22.0733	21.7932	21.0815	22.1757	22.096	21.9311	22.0651	0.208218	0.333398	0.328178
A0A0H2V4U0	Periplasmic serine endoprotease DegP-like OS=Escherichia coli O6:H1 (strain CFT073 / ATCC 700928 / UPEC) OX=199310 GN=htrA PE=3 SV=1	htrA	23.4274	23.4738	23.466	23.4782	26.6548	26.6225	26.5757	26.5238	6.07833e-11	9.71316e-08	3.13284
A0A0H2V679	Lipid A biosynthesis lauroyltransferase OS=Escherichia coli O6:H1 (strain CFT073 / ATCC 700928 / UPEC) OX=199310 GN=htrB PE=3 SV=1	htrB	18.4241	18.6964	18.4401	18.4615	18.9529	19.2366	18.9034	19.1139	0.0015396	0.0103734	0.546171
P0ACF1	DNA-binding protein HU-alpha OS=Escherichia coli O6:H1 (strain CFT073 / ATCC 700928 / UPEC) OX=199310 GN=hupA PE=3 SV=1	hupA	26.5205	26.5732	26.7985	25.3161	26.6484	26.7122	26.6541	26.5488	0.351988	0.469905	0.338818
P0ACF5	DNA-binding protein HU-beta OS=Escherichia coli O6:H1 (strain CFT073 / ATCC 700928 / UPEC) OX=199310 GN=hupB PE=3 SV=1	hupB	22.8608	22.7277	23.7454	21.2133	23.1961	23.2985	23.5496	23.4339	0.21693	0.34132	0.732755
A0A0H2VDF5	Hydrogenase-2 large chain OS=Escherichia coli O6:H1 (strain CFT073 / ATCC 700928 / UPEC) OX=199310 GN=hybC PE=3 SV=1	hybC	23.0867	23.2121	23.0601	23.1388	22.2834	22.1041	22.2553	22.2478	2.45067e-06	0.000118672	-0.901788
A0A0H2VB18	Hydrogenase 2 maturation protease OS=Escherichia coli O6:H1 (strain CFT073 / ATCC 700928 / UPEC) OX=199310 GN=hybD PE=3 SV=1	hybD	17.8237	17.9255	17.9222	17.5665	17.7892	17.53	17.3678	17.188	0.0675207	0.1612	-0.340727
A0A0H2VD06	Transcriptional Regulatory protein zraR OS=Escherichia coli O6:H1 (strain CFT073 / ATCC 700928 / UPEC) OX=199310 GN=hydG PE=4 SV=1	hydG	15.0378	15.6134	15.736	15.5447	16.138	16.0453	15.941	16.1773	0.0107182	0.0459972	0.592424
P0AAN4	Hydrogenase maturation factor HypB OS=Escherichia coli O6:H1 (strain CFT073 / ATCC 700928 / UPEC) OX=199310 GN=hypB PE=3 SV=1	hypB	19.3218	19.3769	19.2709	19.0338	18.7998	18.673	18.7985	18.546	0.0013259	0.00917228	-0.546531
A0A0H2V9X6	Hydrogenase isoenzymes formation protein hypE OS=Escherichia coli O6:H1 (strain CFT073 / ATCC 700928 / UPEC) OX=199310 GN=hypE PE=3 SV=1	hypE	19.4547	19.3437	19.3396	19.2454	18.9591	18.7588	18.7957	18.7024	0.00024053	0.00256244	-0.541853
A0A0H2VFE5	Isoaspartyl dipeptidase OS=Escherichia coli O6:H1 (strain CFT073 / ATCC 700928 / UPEC) OX=199310 GN=iadA PE=3 SV=1	iadA	20.5824	20.5969	20.3827	20.3742	20.8105	20.713	20.5783	20.5327	0.0947008	0.202315	0.174581
P0A9W7	Acid stress protein IbaG OS=Escherichia coli O6:H1 (strain CFT073 / ATCC 700928 / UPEC) OX=199310 GN=ibaG PE=3 SV=1	ibaG	19.0858	19.608	19.5795	16.8036	19.6987	20.0952	20.0043	19.7671	0.14636	0.269805	1.12211
P0C056	Small heat shock protein IbpA OS=Escherichia coli O6:H1 (strain CFT073 / ATCC 700928 / UPEC) OX=199310 GN=ibpA PE=3 SV=1	ibpA	19.6082	19.4577	19.615	17.7724	19.097	18.912	18.9706	18.9662	0.787524	0.846529	-0.126878
A0A0H2VB82	3',5'-cyclic adenosine monophosphate phosphodiesterase CpdA OS=Escherichia coli O6:H1 (strain CFT073 / ATCC 700928 / UPEC) OX=199310 GN=icc PE=3 SV=1	icc	18.1574	18.4813	18.3701	18.0227	18.4436	18.36	18.2874	18.385	0.343912	0.462126	0.111133
A0A0H2V8T7	Isocitrate dehydrogenase [NADP] OS=Escherichia coli O6:H1 (strain CFT073 / ATCC 700928 / UPEC) OX=199310 GN=icdA PE=3 SV=1	icdA	26.7818	26.9565	26.9198	26.8551	27.116	27.4289	27.1015	27.0376	0.0222384	0.0762597	0.292718
A0A0H2VEL9	Acetate operon repressor OS=Escherichia coli O6:H1 (strain CFT073 / ATCC 700928 / UPEC) OX=199310 GN=iclR PE=4 SV=1	iclR	17.7846	18.2053	18.0977	15.6558	17.8294	18.0321	17.5204	17.8569	0.562091	0.657843	0.373828
P0A6X8	Integration host factor subunit alpha OS=Escherichia coli O6:H1 (strain CFT073 / ATCC 700928 / UPEC) OX=199310 GN=ihfA PE=3 SV=1	ihfA	21.6127	22.0624	21.7502	19.2125	21.9002	22.2581	21.8396	21.9262	0.261236	0.385893	0.821542
P0A6Y2	Integration host factor subunit beta OS=Escherichia coli O6:H1 (strain CFT073 / ATCC 700928 / UPEC) OX=199310 GN=ihfB PE=3 SV=1	ihfB	21.0496	20.5691	21.0789	18.9544	20.6925	20.3487	20.4262	20.5235	0.872382	0.907005	0.0847361
Q8FLB7	Isoleucine--tRNA ligase OS=Escherichia coli O6:H1 (strain CFT073 / ATCC 700928 / UPEC) OX=199310 GN=ileS PE=3 SV=1	ileS	22.643	23.0169	22.8324	21.9562	22.9109	23.056	22.8322	22.8298	0.260574	0.385553	0.295087
A0A0H2VF90	L-threonine dehydratase OS=Escherichia coli O6:H1 (strain CFT073 / ATCC 700928 / UPEC) OX=199310 GN=ilvA PE=3 SV=1	ilvA	18.4297	18.6336	18.4768	17.9101	18.813	18.8632	18.6049	18.7559	0.0547272	0.143839	0.396713
A0A0H2VF53	Acetolactate synthase OS=Escherichia coli O6:H1 (strain CFT073 / ATCC 700928 / UPEC) OX=199310 GN=ilvB PE=3 SV=1	ilvB	20.2999	20.3451	20.215	20.0879	20.0131	19.7949	19.7024	19.7932	0.00322868	0.0179147	-0.411079
Q8FBR2	Ketol-acid reductoisomerase (NADP(+)) OS=Escherichia coli O6:H1 (strain CFT073 / ATCC 700928 / UPEC) OX=199310 GN=ilvC PE=3 SV=3	ilvC	18.7845	19.0044	18.7509	17.2834	19.0149	19.0854	18.8488	19.1468	0.205304	0.330898	0.568193
Q8FBR5	Dihydroxy-acid dehydratase OS=Escherichia coli O6:H1 (strain CFT073 / ATCC 700928 / UPEC) OX=199310 GN=ilvD PE=3 SV=3	ilvD	19.753	20.0242	19.8616	19.7681	20.2375	20.2185	19.8851	19.9915	0.0729696	0.168604	0.231427
P0AB81	Branched-chain-amino-acid aminotransferase OS=Escherichia coli O6:H1 (strain CFT073 / ATCC 700928 / UPEC) OX=199310 GN=ilvE PE=3 SV=2	ilvE	19.9786	20.4762	20.1769	19.5428	20.4196	20.8338	20.5213	20.6597	0.0394007	0.114477	0.564999
P69223	Translation initiation factor IF-1 OS=Escherichia coli O6:H1 (strain CFT073 / ATCC 700928 / UPEC) OX=199310 GN=infA PE=3 SV=2	infA	22.884	22.8409	22.784	22.2273	22.8242	22.6589	22.7377	22.789	0.679707	0.758479	0.0684077
P59587	Translation initiation factor IF-2 OS=Escherichia coli O6:H1 (strain CFT073 / ATCC 700928 / UPEC) OX=199310 GN=infB PE=3 SV=1	infB	23.6864	23.7992	23.9701	23.4331	24.0173	23.5744	23.7954	23.5883	0.892413	0.921786	0.0216505
P0A708	Translation initiation factor IF-3 OS=Escherichia coli O6:H1 (strain CFT073 / ATCC 700928 / UPEC) OX=199310 GN=infC PE=3 SV=1	infC	24.1051	24.1399	24.0743	23.7362	24.43	24.3397	24.4391	24.3894	0.00705172	0.0335377	0.38568
Q8FKE1	Anti-adapter protein IraP OS=Escherichia coli O6:H1 (strain CFT073 / ATCC 700928 / UPEC) OX=199310 GN=iraP PE=3 SV=1	iraP	21.0048	20.6296	20.7104	20.4965	19.7118	19.6023	19.6489	19.5774	7.15224e-05	0.00112052	-1.07522
P0AAC9	Iron-binding protein IscA OS=Escherichia coli O6:H1 (strain CFT073 / ATCC 700928 / UPEC) OX=199310 GN=iscA PE=3 SV=1	iscA	20.0042	19.892	20.0123	19.8817	20.1671	20.132	20.2081	20.0318	0.0109194	0.0464075	0.187221
P0AGK9	HTH-type transcriptional regulator IscR OS=Escherichia coli O6:H1 (strain CFT073 / ATCC 700928 / UPEC) OX=199310 GN=iscR PE=3 SV=1	iscR	19.6261	19.5375	19.7912	19.3241	20.5308	20.4636	20.2922	20.1616	0.000828114	0.00651885	0.792309
P0A6B8	Cysteine desulfurase IscS OS=Escherichia coli O6:H1 (strain CFT073 / ATCC 700928 / UPEC) OX=199310 GN=iscS PE=3 SV=1	iscS	22.9598	23.23	23.0942	22.5674	23.4858	23.4095	23.1946	23.4386	0.0368059	0.109527	0.419239
P0ACD5	Iron-sulfur cluster assembly scaffold protein IscU OS=Escherichia coli O6:H1 (strain CFT073 / ATCC 700928 / UPEC) OX=199310 GN=iscU PE=3 SV=1	iscU	22.6217	22.9137	22.5387	21.222	23.0392	23.2881	23.1496	23.1208	0.0726144	0.168171	0.825386
Q8FF46	Protein IscX OS=Escherichia coli O6:H1 (strain CFT073 / ATCC 700928 / UPEC) OX=199310 GN=iscX PE=3 SV=1	iscX	21.6472	21.5819	21.3467	21.368	22.514	22.5977	22.3103	22.4859	5.04374e-05	0.000884296	0.991071
A0A0H2V4U8	Geranyltranstransferase OS=Escherichia coli O6:H1 (strain CFT073 / ATCC 700928 / UPEC) OX=199310 GN=ispA PE=3 SV=1	ispA	19.4876	19.6628	19.7576	19.5057	19.7356	19.6331	19.559	19.5949	0.729429	0.80004	0.027224
A0A0H2VB40	Octaprenyl-diphosphate synthase OS=Escherichia coli O6:H1 (strain CFT073 / ATCC 700928 / UPEC) OX=199310 GN=ispB PE=3 SV=1	ispB	20.4005	20.6986	20.449	20.4925	20.4931	20.4602	20.5285	20.5695	0.970686	0.978235	0.00266809
Q8FEJ5	2-C-methyl-D-erythritol 4-phosphate cytidylyltransferase OS=Escherichia coli O6:H1 (strain CFT073 / ATCC 700928 / UPEC) OX=199310 GN=ispD PE=3 SV=3	ispD	16.7317	17.0241	16.411	15.6845	16.8555	17.0572	16.9966	16.7721	0.172247	0.299463	0.457577
Q8FI04	4-diphosphocytidyl-2-C-methyl-D-erythritol kinase OS=Escherichia coli O6:H1 (strain CFT073 / ATCC 700928 / UPEC) OX=199310 GN=ispE PE=1 SV=1	ispE	17.8554	18.329	18.158	17.0253	18.4635	18.5356	18.2118	18.2237	0.136686	0.257879	0.516748
Q8FEJ6	2-C-methyl-D-erythritol 2,4-cyclodiphosphate synthase OS=Escherichia coli O6:H1 (strain CFT073 / ATCC 700928 / UPEC) OX=199310 GN=ispF PE=3 SV=1	ispF	19.4193	19.8553	19.8357	19.4444	20.1182	19.8486	19.9121	19.8784	0.0664074	0.159577	0.300637
P62621	4-hydroxy-3-methylbut-2-en-1-yl diphosphate synthase (flavodoxin) OS=Escherichia coli O6:H1 (strain CFT073 / ATCC 700928 / UPEC) OX=199310 GN=ispG PE=3 SV=1	ispG	20.4441	20.8959	20.7767	21.0282	21.038	21.1607	20.8205	20.9155	0.222936	0.347224	0.197478
P62624	4-hydroxy-3-methylbut-2-enyl diphosphate reductase OS=Escherichia coli O6:H1 (strain CFT073 / ATCC 700928 / UPEC) OX=199310 GN=ispH PE=3 SV=1	ispH	22.5402	22.8684	22.9624	22.7938	22.9143	22.7302	22.814	22.6667	0.928216	0.946579	-0.00988088
Q8FBA9	Catalase-peroxidase OS=Escherichia coli O6:H1 (strain CFT073 / ATCC 700928 / UPEC) OX=199310 GN=katG PE=3 SV=2	katG	24.8649	24.8994	24.9248	24.9662	24.6389	24.4497	24.5521	24.468	0.000204193	0.00228182	-0.386648
A0A0H2VCB0	2-amino-3-ketobutyrate coenzyme A ligase OS=Escherichia coli O6:H1 (strain CFT073 / ATCC 700928 / UPEC) OX=199310 GN=kbl PE=3 SV=1	kbl	23.119	23.2657	23.3555	22.8743	23.1948	23.2358	23.0103	23.0455	0.796186	0.852752	-0.0320544
P0ADE7	Potassium binding protein Kbp OS=Escherichia coli O6:H1 (strain CFT073 / ATCC 700928 / UPEC) OX=199310 GN=kbp PE=3 SV=2	kbp	19.7193	20.1043	19.8547	17.9749	20.0477	20.2369	20.0936	20.186	0.186449	0.312312	0.727747
A0A0H2V6Y4	Putative potassium channel protein OS=Escherichia coli O6:H1 (strain CFT073 / ATCC 700928 / UPEC) OX=199310 GN=kch PE=4 SV=1	kch	18.9915	19.1884	19.1064	18.2713	19.4687	19.2679	19.1265	19.1384	0.158963	0.284701	0.360987
A0A0H2VC42	2-dehydro-3-deoxygluconokinase OS=Escherichia coli O6:H1 (strain CFT073 / ATCC 700928 / UPEC) OX=199310 GN=kdgK PE=4 SV=1	kdgK	20.2382	20.3163	20.2132	20.2182	19.7359	19.8832	19.7745	19.7357	3.37574e-05	0.00071619	-0.464124
Q8FJV4	Potassium-transporting ATPase ATP-binding subunit OS=Escherichia coli O6:H1 (strain CFT073 / ATCC 700928 / UPEC) OX=199310 GN=kdpB PE=3 SV=1	kdpB	20.1215	20.3863	20.2909	19.6766	21.1499	21.4412	21.0811	21.1964	0.000776426	0.00629812	1.09833
Q8FJV5	Potassium-transporting ATPase KdpC subunit OS=Escherichia coli O6:H1 (strain CFT073 / ATCC 700928 / UPEC) OX=199310 GN=kdpC PE=3 SV=2	kdpC	20.1448	20.3309	20.1451	20.2601	21.182	21.1051	21.0653	21.034	4.2399e-06	0.000170009	0.87639
Q8FHZ8	2-dehydro-3-deoxyphosphooctonate aldolase OS=Escherichia coli O6:H1 (strain CFT073 / ATCC 700928 / UPEC) OX=199310 GN=kdsA PE=3 SV=1	kdsA	24.4092	24.6165	24.7403	24.6727	24.6508	24.4513	24.6318	24.4807	0.547519	0.646186	-0.0559794
Q8FJA9	3-deoxy-manno-octulosonate cytidylyltransferase OS=Escherichia coli O6:H1 (strain CFT073 / ATCC 700928 / UPEC) OX=199310 GN=kdsB PE=3 SV=3	kdsB	20.7007	20.8246	20.8011	20.4477	21.037	20.9321	20.7469	20.8031	0.135702	0.257065	0.186234
Q8FD73	Arabinose 5-phosphate isomerase KdsD OS=Escherichia coli O6:H1 (strain CFT073 / ATCC 700928 / UPEC) OX=199310 GN=kdsD PE=3 SV=2	kdsD	19.9324	20.0792	19.9162	19.9731	20.0414	19.6737	19.808	19.9085	0.221596	0.346148	-0.117313
A0A0H2VAT0	KpsC protein OS=Escherichia coli O6:H1 (strain CFT073 / ATCC 700928 / UPEC) OX=199310 GN=kpsC PE=4 SV=1	kpsC	18.1474	17.9136	17.8839	18.0443	18.335	17.8725	17.8468	17.9731	0.942972	0.958568	0.00955842
A0A0H2VAZ0	KpsD protein OS=Escherichia coli O6:H1 (strain CFT073 / ATCC 700928 / UPEC) OX=199310 GN=kpsD PE=4 SV=1	kpsD	21.1904	21.7547	21.5706	21.0263	21.6584	21.5546	21.4561	21.5955	0.33673	0.454538	0.180636
P62587	Capsule polysaccharide export inner-membrane protein KpsE OS=Escherichia coli O6:H1 (strain CFT073 / ATCC 700928 / UPEC) OX=199310 GN=kpsE PE=3 SV=1	kpsE	21.0416	21.0451	21.0057	20.8624	21.2025	21.0096	21.1919	21.0575	0.0979789	0.20683	0.126647
Q8FDQ2	Arabinose 5-phosphate isomerase KpsF OS=Escherichia coli O6:H1 (strain CFT073 / ATCC 700928 / UPEC) OX=199310 GN=kpsF PE=1 SV=2	kpsF	19.9644	20.2894	20.0523	19.5732	20.8236	20.7841	20.6698	20.715	0.00224203	0.0137799	0.77832
A0A0H2VAR2	KpsT protein OS=Escherichia coli O6:H1 (strain CFT073 / ATCC 700928 / UPEC) OX=199310 GN=kpsT PE=4 SV=1	kpsT	16.7311	17.477	17.7224	15.1392	17.6288	17.732	17.4332	17.6677	0.197864	0.32439	0.848013
Q8FKG6	Beta-galactosidase OS=Escherichia coli O6:H1 (strain CFT073 / ATCC 700928 / UPEC) OX=199310 GN=lacZ PE=3 SV=1	lacZ	15.8143	16.261	16.209	16.1617	15.8938	16.1683	15.6178	15.5824	0.132323	0.253844	-0.295972
Q8CVI4	Maltoporin OS=Escherichia coli O6:H1 (strain CFT073 / ATCC 700928 / UPEC) OX=199310 GN=lamB PE=1 SV=1	lamB	20.4822	20.3124	20.1153	19.5712	18.2447	18.2837	18.517	18.164	0.000137454	0.00178579	-1.81792
P0AB59	Lipopolysaccharide assembly protein B OS=Escherichia coli O6:H1 (strain CFT073 / ATCC 700928 / UPEC) OX=199310 GN=lapB PE=3 SV=1	lapB	15.7167	15.853	15.4074	17.9437	15.9265	15.816	15.5921	15.8189	0.477224	0.583477	-0.441833
P59238	Murein tetrapeptide carboxypeptidase OS=Escherichia coli O6:H1 (strain CFT073 / ATCC 700928 / UPEC) OX=199310 GN=ldcA PE=3 SV=1	ldcA	18.8367	19.1615	18.9407	16.8224	19.2482	19.1723	19.0922	19.1477	0.231502	0.355357	0.724791
A0A0H2V7E7	D-lactate dehydrogenase OS=Escherichia coli O6:H1 (strain CFT073 / ATCC 700928 / UPEC) OX=199310 GN=ldhA PE=3 SV=1	ldhA	21.0777	21.4184	21.1732	20.7668	21.4019	21.3678	21.2765	21.4479	0.106895	0.221614	0.264492
P60786	Elongation factor 4 OS=Escherichia coli O6:H1 (strain CFT073 / ATCC 700928 / UPEC) OX=199310 GN=lepA PE=3 SV=1	lepA	21.1895	21.0591	21.0537	20.4814	21.3927	21.2141	21.0473	21.2274	0.163805	0.288544	0.274436
A0A0H2VC21	Signal peptidase I OS=Escherichia coli O6:H1 (strain CFT073 / ATCC 700928 / UPEC) OX=199310 GN=lepB PE=3 SV=1	lepB	21.3107	21.6447	21.42	21.4301	22.0717	21.9016	22.0248	21.961	0.000493819	0.00445832	0.538372
Q8FJY9	Leucine--tRNA ligase OS=Escherichia coli O6:H1 (strain CFT073 / ATCC 700928 / UPEC) OX=199310 GN=leuS PE=3 SV=2	leuS	23.7235	23.8792	23.6936	23.6734	23.8702	23.8497	23.7616	23.7763	0.229508	0.353668	0.0720254
P0A7C3	LexA repressor OS=Escherichia coli O6:H1 (strain CFT073 / ATCC 700928 / UPEC) OX=199310 GN=lexA PE=3 SV=1	lexA	18.7249	19.1094	18.8146	18.694	18.8675	19.3024	18.9998	18.9137	0.222809	0.347224	0.185109
P60957	Phosphatidylglycerol--prolipoprotein diacylglyceryl transferase OS=Escherichia coli O6:H1 (strain CFT073 / ATCC 700928 / UPEC) OX=199310 GN=lgt PE=3 SV=1	lgt	17.8247	18.1659	17.9404	17.9188	18.1509	18.4979	18.3887	18.2782	0.0123326	0.0502743	0.366455
Q8FFC1	DNA ligase OS=Escherichia coli O6:H1 (strain CFT073 / ATCC 700928 / UPEC) OX=199310 GN=ligA PE=3 SV=1	ligA	19.8505	19.7627	20.1747	20.1732	20.0239	19.7894	19.9543	19.9467	0.620946	0.70791	-0.0617106
P60717	Lipoyl synthase OS=Escherichia coli O6:H1 (strain CFT073 / ATCC 700928 / UPEC) OX=199310 GN=lipA PE=3 SV=1	lipA	22.4875	22.7263	22.6008	21.9481	22.6131	22.4946	22.4667	22.4899	0.680722	0.758573	0.0753735
P60722	Octanoyltransferase OS=Escherichia coli O6:H1 (strain CFT073 / ATCC 700928 / UPEC) OX=199310 GN=lipB PE=3 SV=1	lipB	18.5917	19.0987	19.0728	19.1076	19.1975	18.8831	19.0245	18.9193	0.798758	0.853078	0.038379
Q8FCB1	L-lactate dehydrogenase OS=Escherichia coli O6:H1 (strain CFT073 / ATCC 700928 / UPEC) OX=199310 GN=lldD PE=3 SV=1	lldD	23.0214	23.2584	23.0257	23.0132	23.1319	23.0925	22.9861	23.1091	0.997282	0.997282	0.000240801
P65253	L-lactate permease OS=Escherichia coli O6:H1 (strain CFT073 / ATCC 700928 / UPEC) OX=199310 GN=lldP PE=3 SV=1	lldP	19.1684	19.4437	18.8948	18.9452	18.6475	18.8998	18.5367	18.9988	0.0834074	0.184605	-0.342317
P61317	Outer-membrane lipoprotein carrier protein OS=Escherichia coli O6:H1 (strain CFT073 / ATCC 700928 / UPEC) OX=199310 GN=lolA PE=3 SV=1	lolA	21.1409	21.5124	21.1934	19.9656	21.4473	21.6935	21.5459	21.5937	0.122202	0.240788	0.617025
Q8CW45	Outer-membrane lipoprotein LolB OS=Escherichia coli O6:H1 (strain CFT073 / ATCC 700928 / UPEC) OX=199310 GN=lolB PE=3 SV=2	lolB	20.0225	20.2166	19.9848	19.4609	20.685	20.8312	20.7142	20.6106	0.00333692	0.0183244	0.789043
P0ADC4	Lipoprotein-releasing system transmembrane protein LolC OS=Escherichia coli O6:H1 (strain CFT073 / ATCC 700928 / UPEC) OX=199310 GN=lolC PE=3 SV=1	lolC	18.0846	18.3245	18.1368	15.0721	18.4279	18.6013	18.1159	18.2792	0.27158	0.398517	0.951566
Q8FIM7	Lipoprotein-releasing system ATP-binding protein LolD OS=Escherichia coli O6:H1 (strain CFT073 / ATCC 700928 / UPEC) OX=199310 GN=lolD PE=3 SV=1	lolD	20.1949	20.343	20.3208	19.9475	20.5226	20.2712	20.3467	20.1859	0.303715	0.425361	0.130025
A0A0H2V6F3	Lipoprotein releasing system transmembrane protein lolE OS=Escherichia coli O6:H1 (strain CFT073 / ATCC 700928 / UPEC) OX=199310 GN=lolE PE=3 SV=1	lolE	17.7044	18.0612	17.7893	17.3579	18.2081	18.6081	18.1692	18.3085	0.0147256	0.0575343	0.595256
P0A9M1	Lon protease OS=Escherichia coli O6:H1 (strain CFT073 / ATCC 700928 / UPEC) OX=199310 GN=lon PE=3 SV=1	lon	22.4619	22.9303	22.8004	21.7248	22.9617	22.9609	22.7646	22.8812	0.182945	0.309689	0.412745
P0A9P1	Dihydrolipoyl dehydrogenase OS=Escherichia coli O6:H1 (strain CFT073 / ATCC 700928 / UPEC) OX=199310 GN=lpdA PE=3 SV=2	lpdA	26.9694	27.2128	27.0578	26.9837	26.9978	27.1408	26.9614	26.9382	0.543273	0.644506	-0.0463382
Q8FA49	Lipoate-protein ligase A OS=Escherichia coli O6:H1 (strain CFT073 / ATCC 700928 / UPEC) OX=199310 GN=lplA PE=3 SV=3	lplA	20.7233	20.87	20.8568	20.7967	20.9413	20.6975	20.4967	20.682	0.31167	0.434598	-0.107316
Q8FDA1	Penicillin-binding protein activator LpoA OS=Escherichia coli O6:H1 (strain CFT073 / ATCC 700928 / UPEC) OX=199310 GN=lpoA PE=3 SV=2	lpoA	21.0675	21.1606	21.0885	21.2197	21.2109	21.1419	21.0818	21.0646	0.854004	0.89196	-0.00923359
P69777	Major outer membrane lipoprotein Lpp OS=Escherichia coli O6:H1 (strain CFT073 / ATCC 700928 / UPEC) OX=199310 GN=lpp PE=3 SV=1	lpp	21.0335	21.4443	21.4581	18.1734	22.4051	22.3888	22.0896	22.2609	0.0687006	0.161585	1.75877
P0ADV2	Lipopolysaccharide export system protein LptA OS=Escherichia coli O6:H1 (strain CFT073 / ATCC 700928 / UPEC) OX=199310 GN=lptA PE=3 SV=1	lptA	19.4912	19.8734	19.4998	17.0356	19.7229	19.919	19.8141	19.7647	0.25129	0.37529	0.830157
P0A9V2	Lipopolysaccharide export system ATP-binding protein LptB OS=Escherichia coli O6:H1 (strain CFT073 / ATCC 700928 / UPEC) OX=199310 GN=lptB PE=3 SV=2	lptB	20.6082	20.8409	20.715	20.6557	21.227	21.1117	21.0427	20.9984	0.0015018	0.010169	0.389982
Q8CWE6	LPS-assembly protein LptD OS=Escherichia coli O6:H1 (strain CFT073 / ATCC 700928 / UPEC) OX=199310 GN=lptD PE=3 SV=1	lptD	20.5543	20.7117	20.3556	19.4633	19.1618	19.4072	19.4076	19.1173	0.0137237	0.054016	-0.997739
P0ADC2	LPS-assembly lipoprotein LptE OS=Escherichia coli O6:H1 (strain CFT073 / ATCC 700928 / UPEC) OX=199310 GN=lptE PE=3 SV=1	lptE	20.4833	20.8173	20.5478	19.1109	21.4462	21.5713	21.3138	21.4336	0.0209483	0.0735722	1.20143
P0AF99	Lipopolysaccharide export system permease protein LptF OS=Escherichia coli O6:H1 (strain CFT073 / ATCC 700928 / UPEC) OX=199310 GN=lptF PE=3 SV=1	lptF	16.6976	17.2902	17.0684	16.5198	17.0575	17.32	17.1492	17.0104	0.247408	0.371576	0.240254
P0ADC7	Lipopolysaccharide export system permease protein LptG OS=Escherichia coli O6:H1 (strain CFT073 / ATCC 700928 / UPEC) OX=199310 GN=lptG PE=3 SV=1	lptG	18.7529	18.6905	18.4937	18.5199	18.6755	18.4291	18.4729	18.6331	0.507269	0.610404	-0.0616208
P0A723	Acyl-[acyl-carrier-protein]--UDP-N-acetylglucosamine O-acyltransferase OS=Escherichia coli O6:H1 (strain CFT073 / ATCC 700928 / UPEC) OX=199310 GN=lpxA PE=3 SV=1	lpxA	21.9065	22.048	21.8258	21.8722	22.1455	22.1597	22.1477	22.1893	0.00232003	0.0140966	0.247431
Q8FL07	Lipid-A-disaccharide synthase OS=Escherichia coli O6:H1 (strain CFT073 / ATCC 700928 / UPEC) OX=199310 GN=lpxB PE=3 SV=1	lpxB	18.3138	18.5489	18.3702	18.4214	18.9108	18.9459	18.8895	18.8814	7.98356e-05	0.00119231	0.493293
P0A726	UDP-3-O-acyl-N-acetylglucosamine deacetylase OS=Escherichia coli O6:H1 (strain CFT073 / ATCC 700928 / UPEC) OX=199310 GN=lpxC PE=3 SV=1	lpxC	18.0219	18.4694	18.3874	17.1936	18.4147	18.1993	18.0592	18.2097	0.525248	0.629196	0.202676
P65322	UDP-3-O-(3-hydroxymyristoyl)glucosamine N-acyltransferase OS=Escherichia coli O6:H1 (strain CFT073 / ATCC 700928 / UPEC) OX=199310 GN=lpxD PE=3 SV=2	lpxD	21.0755	21.6311	21.4184	21.164	22.0787	22.2564	21.9016	22.0338	0.00219305	0.0135833	0.745392
A0A0H2V9A1	Probable transcriptional regulator lrhA OS=Escherichia coli O6:H1 (strain CFT073 / ATCC 700928 / UPEC) OX=199310 GN=lrhA PE=3 SV=1	lrhA	18.9649	19.2122	19.1868	18.8514	19.1563	19.143	18.8624	18.8634	0.706488	0.781292	-0.0475596
P0ACJ1	Leucine-responsive regulatory protein OS=Escherichia coli O6:H1 (strain CFT073 / ATCC 700928 / UPEC) OX=199310 GN=lrp PE=3 SV=2	lrp	20.964	21.5377	21.3082	19.7351	21.2166	21.4913	21.2199	21.2717	0.348317	0.466173	0.413636
A0A0H2VA68	L-threonate dehydrogenase OS=Escherichia coli O6:H1 (strain CFT073 / ATCC 700928 / UPEC) OX=199310 GN=ltnD PE=1 SV=1	ltnD	19.7553	19.3788	20.0247	19.5609	20.1809	19.4285	19.6311	19.5032	0.979037	0.984582	0.00600644
Q8FEP8	S-ribosylhomocysteine lyase OS=Escherichia coli O6:H1 (strain CFT073 / ATCC 700928 / UPEC) OX=199310 GN=luxS PE=3 SV=3	luxS	23.69	23.779	23.6149	23.4269	23.9741	23.9173	24.0267	23.9794	0.00439426	0.0227988	0.346653
A0A0H2VA67	Diaminopimelate decarboxylase OS=Escherichia coli O6:H1 (strain CFT073 / ATCC 700928 / UPEC) OX=199310 GN=lysA PE=3 SV=1	lysA	19.8319	20.0236	19.8435	19.8884	20.2491	20.2645	20.1836	20.234	0.000392587	0.00377924	0.335959
A0A0H2VFN0	Aspartokinase OS=Escherichia coli O6:H1 (strain CFT073 / ATCC 700928 / UPEC) OX=199310 GN=lysC PE=3 SV=1	lysC	19.8487	19.8929	19.7655	19.6055	19.5806	19.6301	19.7099	19.6556	0.0991956	0.208759	-0.134092
P0A8N4	Lysine--tRNA ligase OS=Escherichia coli O6:H1 (strain CFT073 / ATCC 700928 / UPEC) OX=199310 GN=lysS PE=3 SV=2	lysS	23.4913	23.4222	23.9207	23.5708	23.8227	23.6157	23.897	23.8154	0.189524	0.315232	0.186476
Q8FAT5	Lysine--tRNA ligase, heat inducible OS=Escherichia coli O6:H1 (strain CFT073 / ATCC 700928 / UPEC) OX=199310 GN=lysU PE=3 SV=3	lysU	23.9737	23.9269	24.1651	23.4431	24.3119	24.0396	24.2164	24.2681	0.0907411	0.195161	0.33181
Q8FHH1	NAD-dependent malic enzyme OS=Escherichia coli O6:H1 (strain CFT073 / ATCC 700928 / UPEC) OX=199310 GN=maeA PE=3 SV=2	maeA	23.6151	23.6766	23.5948	23.5516	25.2295	25.044	24.9971	25.1453	2.28843e-07	3.14645e-05	1.49446
A0A0H2VCY6	Maltodextrin-binding protein OS=Escherichia coli O6:H1 (strain CFT073 / ATCC 700928 / UPEC) OX=199310 GN=malE PE=3 SV=1	malE	22.765	22.869	22.6182	22.6944	22.4047	22.0014	22.7054	21.9966	0.0432565	0.120846	-0.459601
Q8FB38	Maltose/maltodextrin transport system permease protein MalF OS=Escherichia coli O6:H1 (strain CFT073 / ATCC 700928 / UPEC) OX=199310 GN=malF PE=3 SV=1	malF	20.6208	20.7283	20.4822	20.6417	20.4463	20.8916	20.6831	20.6953	0.581415	0.674547	0.0608173
Q8FB37	Maltose/maltodextrin import ATP-binding protein MalK OS=Escherichia coli O6:H1 (strain CFT073 / ATCC 700928 / UPEC) OX=199310 GN=malK PE=3 SV=2	malK	22.8277	23.0841	23.0036	23.0552	22.7772	22.6704	22.6729	22.6932	0.00364587	0.0196828	-0.289207
A0A0H2VDD0	Maltose operon periplasmic protein OS=Escherichia coli O6:H1 (strain CFT073 / ATCC 700928 / UPEC) OX=199310 GN=malM PE=4 SV=1	malM	23.4938	23.6687	23.5288	23.3515	23.125	23.221	23.3069	23.2163	0.00787331	0.0363103	-0.293404
A0A0H2VBG1	Alpha-1,4 glucan phosphorylase OS=Escherichia coli O6:H1 (strain CFT073 / ATCC 700928 / UPEC) OX=199310 GN=malP PE=3 SV=1	malP	24.2549	24.5025	24.1479	23.69	23.8024	24.255	23.8215	23.8226	0.312068	0.434773	-0.223447
A0A0H2VD57	4-alpha-glucanotransferase OS=Escherichia coli O6:H1 (strain CFT073 / ATCC 700928 / UPEC) OX=199310 GN=malQ PE=3 SV=1	malQ	21.9825	22.2275	22.2175	22.0924	21.974	21.9766	21.9517	21.8218	0.027437	0.0885743	-0.19897
A0A0H2VC82	Alpha-amylase OS=Escherichia coli O6:H1 (strain CFT073 / ATCC 700928 / UPEC) OX=199310 GN=malS PE=4 SV=1	malS	18.2859	18.3884	18.1821	18.1135	17.6304	17.4848	17.604	17.5712	6.30889e-05	0.00102873	-0.669869
Q8CXX5	HTH-type transcriptional regulator MalT OS=Escherichia coli O6:H1 (strain CFT073 / ATCC 700928 / UPEC) OX=199310 GN=malT PE=3 SV=1	malT	16.9542	17.3061	17.1294	17.1676	16.2396	16.4587	16.1394	16.3319	0.000142705	0.00182434	-0.846911
A0A0H2V8U1	MalY protein OS=Escherichia coli O6:H1 (strain CFT073 / ATCC 700928 / UPEC) OX=199310 GN=malY PE=4 SV=1	malY	21.0156	21.1778	21.2418	20.6678	21.053	20.9228	20.993	21.103	0.95556	0.965925	-0.00779766
A0A0H2V7R4	Mannose-6-phosphate isomerase OS=Escherichia coli O6:H1 (strain CFT073 / ATCC 700928 / UPEC) OX=199310 GN=manA PE=3 SV=1	manA	21.9596	22.1232	22.0609	21.2003	22.175	21.9639	21.8597	21.8282	0.616147	0.704294	0.120716
A0A0H2VA01	Phosphomannomutase OS=Escherichia coli O6:H1 (strain CFT073 / ATCC 700928 / UPEC) OX=199310 GN=manB PE=3 SV=1	manB	23.3934	23.7808	23.5222	23.1458	23.6553	23.9383	23.6466	23.7599	0.0994151	0.208759	0.289478
P69798	PTS system mannose-specific EIIAB component OS=Escherichia coli O6:H1 (strain CFT073 / ATCC 700928 / UPEC) OX=199310 GN=manX PE=3 SV=2	manX	23.1883	23.4656	23.2309	23.1332	22.9678	23.0308	22.7145	22.8675	0.011721	0.0485235	-0.359374
P69806	PTS system mannose-specific EIID component OS=Escherichia coli O6:H1 (strain CFT073 / ATCC 700928 / UPEC) OX=199310 GN=manZ PE=3 SV=1	manZ	21.4495	21.7262	21.6566	21.1468	21.5254	21.8628	21.5569	21.662	0.337638	0.454696	0.156978
P0AE19	Methionine aminopeptidase OS=Escherichia coli O6:H1 (strain CFT073 / ATCC 700928 / UPEC) OX=199310 GN=map PE=3 SV=1	map	21.7177	21.8157	21.626	21.3342	22.1308	22.0534	21.9564	21.8848	0.0170234	0.0632921	0.38295
A0A0H2VA18	MazG protein OS=Escherichia coli O6:H1 (strain CFT073 / ATCC 700928 / UPEC) OX=199310 GN=mazG PE=4 SV=1	mazG	18.53	18.7256	18.7925	18.2516	18.7771	18.6775	18.5587	18.6989	0.455929	0.567835	0.103148
A0A0H2V6G7	Oxygen-insensitive NADPH nitroreductase OS=Escherichia coli O6:H1 (strain CFT073 / ATCC 700928 / UPEC) OX=199310 GN=mdaA PE=3 SV=1	mdaA	18.3866	18.8585	18.7566	13.5252	19.2969	19.0104	18.8519	18.9407	0.250845	0.375161	1.64327
P0AEY6	NADPH:quinone oxidoreductase MdaB OS=Escherichia coli O6:H1 (strain CFT073 / ATCC 700928 / UPEC) OX=199310 GN=mdaB PE=3 SV=1	mdaB	19.7435	20.2048	19.8113	19.6681	20.0736	20.2712	19.9925	20.0444	0.125947	0.245673	0.238487
P61890	Malate dehydrogenase OS=Escherichia coli O6:H1 (strain CFT073 / ATCC 700928 / UPEC) OX=199310 GN=mdh PE=3 SV=1	mdh	26.7027	26.7425	26.9938	26.6785	27.1216	26.7265	26.823	26.6151	0.757936	0.823933	0.0421754
Q8FA73	Phosphoglycerol transferase I OS=Escherichia coli O6:H1 (strain CFT073 / ATCC 700928 / UPEC) OX=199310 GN=mdoB PE=3 SV=1	mdoB	18.429	18.9321	18.7854	17.8892	19.8645	20.0553	19.8525	19.9137	0.000990536	0.00729436	1.41259
Q8CW34	Glucans biosynthesis protein D OS=Escherichia coli O6:H1 (strain CFT073 / ATCC 700928 / UPEC) OX=199310 GN=mdoD PE=3 SV=1	mdoD	21.2113	21.5948	21.2049	20.9417	21.6712	21.5991	21.6294	21.6694	0.024609	0.082616	0.404067
P67555	Glucans biosynthesis protein G OS=Escherichia coli O6:H1 (strain CFT073 / ATCC 700928 / UPEC) OX=199310 GN=mdoG PE=3 SV=1	mdoG	21.4772	21.5386	21.5352	21.1429	22.076	21.79	22.0929	21.8869	0.00416996	0.0220649	0.537986
Q8FIS3	Glucans biosynthesis glucosyltransferase H OS=Escherichia coli O6:H1 (strain CFT073 / ATCC 700928 / UPEC) OX=199310 GN=mdoH PE=3 SV=2	mdoH	20.1859	20.5193	20.4089	19.2568	20.8852	20.8503	20.7627	20.9129	0.0390543	0.113885	0.760062
A0A0H2VD73	Alpha-galactosidase OS=Escherichia coli O6:H1 (strain CFT073 / ATCC 700928 / UPEC) OX=199310 GN=melA PE=3 SV=1	melA	22.5573	22.8458	22.5716	22.3413	22.4453	22.4229	22.5199	22.436	0.288626	0.409978	-0.122955
P0ABU1	1,4-dihydroxy-2-naphthoyl-CoA synthase OS=Escherichia coli O6:H1 (strain CFT073 / ATCC 700928 / UPEC) OX=199310 GN=menB PE=3 SV=1	menB	22.5402	22.6135	22.6652	22.4508	22.7115	22.6265	22.5547	22.6528	0.270491	0.397284	0.0689336
Q8FFL4	o-succinylbenzoate synthase OS=Escherichia coli O6:H1 (strain CFT073 / ATCC 700928 / UPEC) OX=199310 GN=menC PE=3 SV=1	menC	18.6622	18.9694	18.9684	17.8674	19.1761	19.2012	18.9255	18.8382	0.179419	0.305988	0.418432
A0A0H2VCE2	Cystathionine beta-lyase OS=Escherichia coli O6:H1 (strain CFT073 / ATCC 700928 / UPEC) OX=199310 GN=metC PE=3 SV=1	metC	19.3044	19.5591	19.3756	18.679	19.6556	19.8879	19.4868	19.475	0.113319	0.229511	0.396819
Q8FFX8	Methionine--tRNA ligase OS=Escherichia coli O6:H1 (strain CFT073 / ATCC 700928 / UPEC) OX=199310 GN=metG PE=3 SV=3	metG	22.4612	22.5914	22.4713	22.0589	22.7077	22.5943	22.4925	22.5023	0.20771	0.332919	0.178511
A0A0H2VCW7	Methionine synthase OS=Escherichia coli O6:H1 (strain CFT073 / ATCC 700928 / UPEC) OX=199310 GN=metH PE=3 SV=1	metH	19.5953	19.5465	19.283	19.2948	18.9347	19.057	19.2025	19.2679	0.0298197	0.0928886	-0.314371
P0A8U7	Met repressor OS=Escherichia coli O6:H1 (strain CFT073 / ATCC 700928 / UPEC) OX=199310 GN=metJ PE=3 SV=2	metJ	17.9076	17.7598	17.8477	12.7214	17.5399	17.9661	17.6177	17.5495	0.420715	0.536126	1.10916
P0A818	S-adenosylmethionine synthase OS=Escherichia coli O6:H1 (strain CFT073 / ATCC 700928 / UPEC) OX=199310 GN=metK PE=3 SV=2	metK	23.6198	23.5382	23.8397	23.7981	23.7017	23.2255	23.6518	23.4755	0.201889	0.327531	-0.185313
A0A0H2VD51	Bifunctional aspartokinase/homoserine dehydrogenase OS=Escherichia coli O6:H1 (strain CFT073 / ATCC 700928 / UPEC) OX=199310 GN=metL PE=3 SV=1	metL	19.1947	19.3968	19.3166	19.3232	18.9755	18.9186	18.9208	18.8986	0.000151722	0.00186051	-0.379469
P63355	Methionine import ATP-binding protein MetN OS=Escherichia coli O6:H1 (strain CFT073 / ATCC 700928 / UPEC) OX=199310 GN=metN PE=3 SV=1	metN	19.8175	20.0815	19.9868	19.9227	20.2385	20.2563	20.1745	20.2175	0.00357788	0.0193812	0.26956
A0A0H2V7A9	Transcription-repair-coupling factor OS=Escherichia coli O6:H1 (strain CFT073 / ATCC 700928 / UPEC) OX=199310 GN=mfd PE=3 SV=1	mfd	20.1753	20.3493	20.0769	18.6164	20.3067	20.2705	20.1488	20.2243	0.322097	0.442952	0.433123
Q8FFU7	Galactose/methyl galactoside import ATP-binding protein MglA OS=Escherichia coli O6:H1 (strain CFT073 / ATCC 700928 / UPEC) OX=199310 GN=mglA PE=3 SV=1	mglA	20.5094	20.7912	20.7518	20.6888	20.6431	20.8846	20.6473	20.5874	0.955557	0.965925	0.0052773
P0AEE6	D-galactose-binding periplasmic protein OS=Escherichia coli O6:H1 (strain CFT073 / ATCC 700928 / UPEC) OX=199310 GN=mglB PE=3 SV=1	mglB	25.2332	25.4056	25.0948	24.7295	25.0575	25.1045	25.1446	25.0389	0.846721	0.886091	-0.0293792
Q8FJ74	Methylglyoxal synthase OS=Escherichia coli O6:H1 (strain CFT073 / ATCC 700928 / UPEC) OX=199310 GN=mgsA PE=3 SV=2	mgsA	20.4844	20.1425	20.3035	18.9906	19.5435	19.3911	19.4876	19.5114	0.192837	0.319454	-0.496872
A0A0H2VFB3	Magnesium-transporting ATPase, P-type 1 OS=Escherichia coli O6:H1 (strain CFT073 / ATCC 700928 / UPEC) OX=199310 GN=mgtA PE=3 SV=1	mgtA	18.1615	18.1625	18.1925	17.8197	20.6298	20.7041	20.5506	20.4144	4.34786e-07	4.73908e-05	2.49067
Q8CXV3	tRNA dimethylallyltransferase OS=Escherichia coli O6:H1 (strain CFT073 / ATCC 700928 / UPEC) OX=199310 GN=miaA PE=3 SV=1	miaA	17.6301	18.0923	17.7855	17.2066	18.2481	18.6156	18.0439	18.1839	0.0361173	0.108284	0.59425
P0AEI2	tRNA-2-methylthio-N(6)-dimethylallyladenosine synthase OS=Escherichia coli O6:H1 (strain CFT073 / ATCC 700928 / UPEC) OX=199310 GN=miaB PE=3 SV=1	miaB	22.4459	22.2659	22.5841	22.4836	22.1681	21.666	22.3878	22.2592	0.107063	0.221614	-0.324608
Q8FI31	Septum site-determining protein MinC OS=Escherichia coli O6:H1 (strain CFT073 / ATCC 700928 / UPEC) OX=199310 GN=minC PE=3 SV=2	minC	19.0273	19.2192	19.0434	17.857	18.7201	18.5555	18.6122	18.5557	0.597242	0.689784	-0.175857
P0AEZ4	Septum site-determining protein MinD OS=Escherichia coli O6:H1 (strain CFT073 / ATCC 700928 / UPEC) OX=199310 GN=minD PE=3 SV=2	minD	23.5388	23.8885	23.7267	21.2131	23.7723	23.8535	23.6927	23.764	0.323426	0.444398	0.678881
P0A735	Cell division topological specificity factor OS=Escherichia coli O6:H1 (strain CFT073 / ATCC 700928 / UPEC) OX=199310 GN=minE PE=3 SV=1	minE	20.873	21.0345	21.3197	20.6627	21.2348	21.3128	20.9829	20.8014	0.564997	0.660472	0.110514
A0A0H2VCJ6	Protein mioC OS=Escherichia coli O6:H1 (strain CFT073 / ATCC 700928 / UPEC) OX=199310 GN=mioC PE=4 SV=1	mioC	19.1356	18.2919	20.0555	19.7485	18.8405	17.726	18.7945	18.0292	0.0914475	0.196415	-0.960321
P64607	Intermembrane phospholipid transport system permease protein MlaE OS=Escherichia coli O6:H1 (strain CFT073 / ATCC 700928 / UPEC) OX=199310 GN=mlaE PE=3 SV=1	mlaE	17.6193	17.8569	17.5154	17.5723	18.5467	18.6896	18.4694	18.6584	4.42856e-05	0.000813429	0.950053
P63387	Intermembrane phospholipid transport system ATP-binding protein MlaF OS=Escherichia coli O6:H1 (strain CFT073 / ATCC 700928 / UPEC) OX=199310 GN=mlaF PE=3 SV=1	mlaF	20.4598	20.9245	20.7815	20.5549	21.5347	21.4181	21.4584	21.415	0.00039235	0.00377924	0.776338
A0A0H2VA32	Murein hydrolase A OS=Escherichia coli O6:H1 (strain CFT073 / ATCC 700928 / UPEC) OX=199310 GN=mltA PE=4 SV=1	mltA	21.0096	21.0627	20.9507	20.9719	21.217	21.0472	21.1195	21.0805	0.0378161	0.111701	0.117317
A0A0H2VA40	Membrane-bound lytic murein transglycosylase B OS=Escherichia coli O6:H1 (strain CFT073 / ATCC 700928 / UPEC) OX=199310 GN=mltB PE=4 SV=1	mltB	19.6695	19.913	19.5483	19.5594	19.7564	19.6738	19.8967	19.7444	0.362516	0.479947	0.0952817
Q8CXZ8	tRNA-specific 2-thiouridylase MnmA OS=Escherichia coli O6:H1 (strain CFT073 / ATCC 700928 / UPEC) OX=199310 GN=mnmA PE=3 SV=2	mnmA	21.0309	20.8723	21.138	19.8942	21.1394	20.5692	20.8535	20.8687	0.701569	0.77639	0.123839
Q8FFH0	tRNA 5-methylaminomethyl-2-thiouridine biosynthesis bifunctional protein MnmC OS=Escherichia coli O6:H1 (strain CFT073 / ATCC 700928 / UPEC) OX=199310 GN=mnmC PE=3 SV=2	mnmC	18.303	18.6867	18.7347	18.5112	18.3221	18.3155	18.1057	18.4053	0.0590407	0.149048	-0.27172
Q8FBV3	tRNA modification GTPase MnmE OS=Escherichia coli O6:H1 (strain CFT073 / ATCC 700928 / UPEC) OX=199310 GN=mnmE PE=3 SV=1	mnmE	20.1253	20.4269	20.6497	20.527	20.6739	20.4601	20.4488	20.3048	0.779192	0.840182	0.0397009
P0A6U4	tRNA uridine 5-carboxymethylaminomethyl modification enzyme MnmG OS=Escherichia coli O6:H1 (strain CFT073 / ATCC 700928 / UPEC) OX=199310 GN=mnmG PE=3 SV=1	mnmG	20.2169	20.5807	20.426	20.1372	20.9469	21.0327	20.7484	20.9001	0.00286279	0.0164094	0.566847
P0A9F2	Transcriptional regulator MntR OS=Escherichia coli O6:H1 (strain CFT073 / ATCC 700928 / UPEC) OX=199310 GN=mntR PE=3 SV=1	mntR	16.7904	17.1208	17.4905	18.3836	17.0545	17.3932	17.0893	17.1833	0.477896	0.583852	-0.266283
A0A0H2V5E3	Molybdenum cofactor biosynthesis protein B OS=Escherichia coli O6:H1 (strain CFT073 / ATCC 700928 / UPEC) OX=199310 GN=moaB PE=3 SV=1	moaB	18.0396	18.4116	18.2062	18.4114	19.1772	19.2417	18.5672	18.0151	0.160882	0.285022	0.483109
P0A739	Cyclic pyranopterin monophosphate synthase OS=Escherichia coli O6:H1 (strain CFT073 / ATCC 700928 / UPEC) OX=199310 GN=moaC PE=3 SV=2	moaC	18.8057	19.2871	18.9542	18.7783	19.3662	19.3032	19.1721	19.2518	0.0429233	0.120336	0.316987
A0A0H2V5E8	MPT synthase subunit 2 OS=Escherichia coli O6:H1 (strain CFT073 / ATCC 700928 / UPEC) OX=199310 GN=moaE PE=3 SV=1	moaE	20.4019	20.3225	20.5611	20.4817	20.7456	20.6071	20.5918	20.4023	0.147751	0.27031	0.144933
A0A0H2V5C8	Molybdate-binding periplasmic protein OS=Escherichia coli O6:H1 (strain CFT073 / ATCC 700928 / UPEC) OX=199310 GN=modA PE=3 SV=1	modA	16.3107	16.1723	15.9013	15.8506	16.3242	16.4666	16.4215	16.2032	0.0551459	0.144228	0.295123
A0A0H2V5C7	Transcriptional regulator modE OS=Escherichia coli O6:H1 (strain CFT073 / ATCC 700928 / UPEC) OX=199310 GN=modE PE=3 SV=1	modE	19.9659	20.0746	20.1611	20.0974	20.2262	19.9475	20.0795	20.0572	0.969131	0.977696	0.00283485
A0A0H2V7F9	Putative molybdenum transport ATP-binding protein modF OS=Escherichia coli O6:H1 (strain CFT073 / ATCC 700928 / UPEC) OX=199310 GN=modF PE=4 SV=1	modF	18.1467	18.3137	18.3637	18.3644	18.631	18.4748	18.3555	18.3992	0.0789537	0.177668	0.168008
A0A0H2V5H3	Molybdopterin molybdenumtransferase OS=Escherichia coli O6:H1 (strain CFT073 / ATCC 700928 / UPEC) OX=199310 GN=moeA PE=3 SV=1	moeA	20.7364	21.2329	20.953	20.433	21.2509	21.2963	20.9925	21.0574	0.143437	0.266525	0.310446
A0A0H2V7K5	Molybdopterin biosynthesis protein moeB OS=Escherichia coli O6:H1 (strain CFT073 / ATCC 700928 / UPEC) OX=199310 GN=moeB PE=3 SV=1	moeB	18.0983	17.9247	17.7584	17.1637	18.1185	17.8171	17.9249	17.8298	0.418905	0.534673	0.186273
A0A0H2V3W0	Molybdopterin biosynthesis mog protein OS=Escherichia coli O6:H1 (strain CFT073 / ATCC 700928 / UPEC) OX=199310 GN=mog PE=4 SV=1	mog	19.6425	19.9485	19.7261	19.4593	19.8105	19.9836	19.7106	19.7433	0.357515	0.475299	0.117893
A0A0H2V8B1	Periplasmic murein peptide-binding protein OS=Escherichia coli O6:H1 (strain CFT073 / ATCC 700928 / UPEC) OX=199310 GN=mppA PE=3 SV=1	mppA	20.2364	20.1644	20.2876	20.21	19.7892	19.2447	19.5442	19.4463	0.000815112	0.00647272	-0.718512
P0ACS0	Transcriptional repressor MprA OS=Escherichia coli O6:H1 (strain CFT073 / ATCC 700928 / UPEC) OX=199310 GN=mprA PE=3 SV=1	mprA	23.1071	22.9766	23.4221	23.2742	23.1749	22.8739	23.018	23.019	0.181959	0.308673	-0.173541
Q8FFQ5	Probable malate:quinone oxidoreductase OS=Escherichia coli O6:H1 (strain CFT073 / ATCC 700928 / UPEC) OX=199310 GN=mqo PE=3 SV=1	mqo	18.2236	18.6835	18.4871	18.8212	18.7975	18.926	18.9704	18.7093	0.0827475	0.183399	0.296972
A0A0H2VBJ1	DD-transpeptidase OS=Escherichia coli O6:H1 (strain CFT073 / ATCC 700928 / UPEC) OX=199310 GN=mrcA PE=3 SV=1	mrcA	19.0018	19.0452	18.7757	18.7949	19.2785	19.1831	19.108	19.0966	0.0178977	0.0657483	0.262155
A0A0H2V629	Penicillin-binding protein 1B OS=Escherichia coli O6:H1 (strain CFT073 / ATCC 700928 / UPEC) OX=199310 GN=mrcB PE=3 SV=1	mrcB	20.0353	20.1487	20.3702	20.2959	20.4952	20.3576	20.2724	20.3099	0.152683	0.276004	0.146268
P0AD66	Peptidoglycan D,D-transpeptidase MrdA OS=Escherichia coli O6:H1 (strain CFT073 / ATCC 700928 / UPEC) OX=199310 GN=mrdA PE=3 SV=1	mrdA	19.1273	19.3335	19.0924	19.1039	19.5449	19.3185	19.2764	19.3058	0.0572967	0.147209	0.197146
P0A9X5	Cell shape-determining protein MreB OS=Escherichia coli O6:H1 (strain CFT073 / ATCC 700928 / UPEC) OX=199310 GN=mreB PE=3 SV=1	mreB	22.6369	23.0445	22.8251	22.3061	23.1509	23.3292	22.9772	22.9615	0.065593	0.159065	0.401531
A0A0H2VB59	Cell shape protein MreC OS=Escherichia coli O6:H1 (strain CFT073 / ATCC 700928 / UPEC) OX=199310 GN=mreC PE=3 SV=1	mreC	18.8193	19.0416	18.7581	17.9937	19.3286	19.41	19.3834	19.1997	0.0270294	0.0877905	0.67724
P0AF09	Iron-sulfur cluster carrier protein OS=Escherichia coli O6:H1 (strain CFT073 / ATCC 700928 / UPEC) OX=199310 GN=mrp PE=3 SV=1	mrp	21.1608	21.3103	21.1805	20.5846	21.2765	21.3677	21.2831	21.3087	0.175898	0.302893	0.249946
Q8FJB1	ATP-dependent lipid A-core flippase OS=Escherichia coli O6:H1 (strain CFT073 / ATCC 700928 / UPEC) OX=199310 GN=msbA PE=3 SV=1	msbA	21.0206	21.0735	20.9608	21.001	21.2825	21.3416	21.3743	21.3897	5.83752e-05	0.000981932	0.333068
A0A0H2V866	Lipid A biosynthesis myristoyltransferase OS=Escherichia coli O6:H1 (strain CFT073 / ATCC 700928 / UPEC) OX=199310 GN=msbB PE=3 SV=1	msbB	18.5367	18.415	18.5052	18.4549	18.6239	18.2761	18.4079	18.138	0.317321	0.440554	-0.116481
Q8FAG4	Peptide methionine sulfoxide reductase MsrA OS=Escherichia coli O6:H1 (strain CFT073 / ATCC 700928 / UPEC) OX=199310 GN=msrA PE=3 SV=3	msrA	17.4443	17.6519	17.4112	14.925	16.4667	16.8237	16.2389	16.3992	0.588646	0.681635	-0.375951
P0A747	Peptide methionine sulfoxide reductase MsrB OS=Escherichia coli O6:H1 (strain CFT073 / ATCC 700928 / UPEC) OX=199310 GN=msrB PE=3 SV=1	msrB	22.6084	22.6823	22.0348	22.2511	22.1183	22.741	22.883	22.559	0.452208	0.564995	0.181175
Q8FGG0	Protein MtfA OS=Escherichia coli O6:H1 (strain CFT073 / ATCC 700928 / UPEC) OX=199310 GN=mtfA PE=3 SV=2	mtfA	19.3771	19.5109	19.5	19.0555	19.0281	19.3191	19.1137	19.3584	0.284389	0.406852	-0.156045
A0A0H2VER8	EIICBA-Mtl OS=Escherichia coli O6:H1 (strain CFT073 / ATCC 700928 / UPEC) OX=199310 GN=mtlA PE=4 SV=1	mtlA	20.1095	20.0153	19.9712	20.0146	19.8542	19.5835	19.8632	19.8063	0.0129384	0.0516891	-0.250851
Q8FCB7	Mannitol-1-phosphate 5-dehydrogenase OS=Escherichia coli O6:H1 (strain CFT073 / ATCC 700928 / UPEC) OX=199310 GN=mtlD PE=3 SV=2	mtlD	18.8426	18.7895	19.6342	19.3251	18.8528	17.962	18.8587	18.5442	0.088284	0.191682	-0.593398
P0AF13	5'-methylthioadenosine/S-adenosylhomocysteine nucleosidase OS=Escherichia coli O6:H1 (strain CFT073 / ATCC 700928 / UPEC) OX=199310 GN=mtnN PE=3 SV=1	mtnN	21.6922	21.8542	21.8622	20.7894	22.0026	22.013	21.8969	21.8844	0.173182	0.300483	0.399693
P0A9H2	G/U mismatch-specific DNA glycosylase OS=Escherichia coli O6:H1 (strain CFT073 / ATCC 700928 / UPEC) OX=199310 GN=mug PE=3 SV=1	mug	18.4004	18.7916	18.4698	18.4136	18.8199	19.0691	18.7078	18.8199	0.0310853	0.0962225	0.335324
Q8FJA2	Chromosome partition protein MukB OS=Escherichia coli O6:H1 (strain CFT073 / ATCC 700928 / UPEC) OX=199310 GN=mukB PE=3 SV=1	mukB	21.6563	21.6019	21.7681	21.7304	21.8815	21.3974	21.6298	21.6109	0.595502	0.689075	-0.0592955
Q8FJA3	Chromosome partition protein MukE OS=Escherichia coli O6:H1 (strain CFT073 / ATCC 700928 / UPEC) OX=199310 GN=mukE PE=3 SV=2	mukE	19.9836	20.0647	20.2721	20.1112	20.1821	19.9982	20.115	20.0206	0.710208	0.784864	-0.0289353
Q8FJA4	Chromosome partition protein MukF OS=Escherichia coli O6:H1 (strain CFT073 / ATCC 700928 / UPEC) OX=199310 GN=mukF PE=3 SV=1	mukF	19.3269	19.5911	19.3617	18.8452	19.696	19.9572	19.7282	19.7663	0.0233	0.0788101	0.505726
P0A750	UDP-N-acetylglucosamine 1-carboxyvinyltransferase OS=Escherichia coli O6:H1 (strain CFT073 / ATCC 700928 / UPEC) OX=199310 GN=murA PE=3 SV=1	murA	21.5877	21.6848	21.785	21.2756	21.9369	21.9722	21.8285	21.9177	0.0276835	0.0890106	0.330536
Q8FB88	UDP-N-acetylenolpyruvoylglucosamine reductase OS=Escherichia coli O6:H1 (strain CFT073 / ATCC 700928 / UPEC) OX=199310 GN=murB PE=3 SV=1	murB	20.4589	20.4306	20.4957	20.5827	20.3643	20.3354	20.4459	20.4376	0.0658584	0.159216	-0.0961529
P65470	UDP-N-acetylmuramate--L-alanine ligase OS=Escherichia coli O6:H1 (strain CFT073 / ATCC 700928 / UPEC) OX=199310 GN=murC PE=3 SV=1	murC	19.1605	19.1901	19.0368	18.5145	19.2996	19.1568	19.2113	19.2618	0.159988	0.284701	0.256894
Q8FL65	UDP-N-acetylmuramoylalanine--D-glutamate ligase OS=Escherichia coli O6:H1 (strain CFT073 / ATCC 700928 / UPEC) OX=199310 GN=murD PE=3 SV=3	murD	20.982	21.1918	21.1758	20.9957	21.3808	20.9853	21.0346	21.056	0.802087	0.853921	0.027858
Q8FL67	UDP-N-acetylmuramoyl-L-alanyl-D-glutamate--2,6-diaminopimelate ligase OS=Escherichia coli O6:H1 (strain CFT073 / ATCC 700928 / UPEC) OX=199310 GN=murE PE=3 SV=3	murE	20.2924	20.2241	20.4563	20.5908	20.3668	20.4271	20.3685	20.2823	0.746324	0.813524	-0.0297303
A0A0H2V409	UDP-N-acetylmuramoyl-tripeptide--D-alanyl-D-alanine ligase OS=Escherichia coli O6:H1 (strain CFT073 / ATCC 700928 / UPEC) OX=199310 GN=murF PE=3 SV=1	murF	19.2035	19.512	19.406	18.9165	19.7205	19.4149	19.3329	19.3865	0.242211	0.366348	0.204219
Q8FL64	UDP-N-acetylglucosamine--N-acetylmuramyl-(pentapeptide) pyrophosphoryl-undecaprenol N-acetylglucosamine transferase OS=Escherichia coli O6:H1 (strain CFT073 / ATCC 700928 / UPEC) OX=199310 GN=murG PE=3 SV=3	murG	19.0445	19.4289	19.1838	18.1575	19.6057	19.7734	19.7038	19.6535	0.0398537	0.11475	0.730435
Q8FB89	Glutamate racemase OS=Escherichia coli O6:H1 (strain CFT073 / ATCC 700928 / UPEC) OX=199310 GN=murI PE=3 SV=2	murI	17.5939	17.7625	17.5142	16.9698	17.7392	18.0954	17.6852	17.746	0.11817	0.235164	0.356342
Q8FFB0	N-acetylmuramic acid 6-phosphate etherase OS=Escherichia coli O6:H1 (strain CFT073 / ATCC 700928 / UPEC) OX=199310 GN=murQ PE=3 SV=1	murQ	18.6158	18.7924	18.5803	18.0256	18.9674	19.014	18.7388	18.8633	0.068293	0.161585	0.392373
Q8FEL3	DNA mismatch repair protein MutS OS=Escherichia coli O6:H1 (strain CFT073 / ATCC 700928 / UPEC) OX=199310 GN=mutS PE=3 SV=1	mutS	20.257	20.6929	20.3852	20.2883	20.6613	20.8222	20.5672	20.6277	0.0590095	0.149048	0.263764
A0A0H2V5W9	Quinolinate phosphoribosyltransferase [decarboxylating] OS=Escherichia coli O6:H1 (strain CFT073 / ATCC 700928 / UPEC) OX=199310 GN=nadC PE=3 SV=1	nadC	19.2051	19.4713	19.2121	18.8338	19.6414	19.5338	19.1562	19.219	0.28549	0.407697	0.206995
Q8FJZ1	Nicotinate-nucleotide adenylyltransferase OS=Escherichia coli O6:H1 (strain CFT073 / ATCC 700928 / UPEC) OX=199310 GN=nadD PE=3 SV=2	nadD	17.4569	17.6455	18.0703	17.6109	18.9515	18.9325	18.5447	18.3477	0.00237858	0.0142894	0.998217
Q8FH06	NH(3)-dependent NAD(+) synthetase OS=Escherichia coli O6:H1 (strain CFT073 / ATCC 700928 / UPEC) OX=199310 GN=nadE PE=3 SV=1	nadE	21.5928	21.8364	21.853	21.0165	21.9649	21.8753	21.7344	21.8062	0.227833	0.351771	0.270542
A0A0H2VEB9	Transcriptional regulator nadR OS=Escherichia coli O6:H1 (strain CFT073 / ATCC 700928 / UPEC) OX=199310 GN=nadR PE=4 SV=1	nadR	19.0068	19.1318	19.0442	18.8362	19.1607	19.0272	19.1133	19.163	0.161205	0.285277	0.111281
A0A0H2V566	N-acetylglucosamine-6-phosphate deacetylase OS=Escherichia coli O6:H1 (strain CFT073 / ATCC 700928 / UPEC) OX=199310 GN=nagA PE=3 SV=1	nagA	19.0618	19.0063	18.902	18.8691	20.5172	20.8352	20.6442	20.5273	1.24244e-06	7.94166e-05	1.67116
Q8FJX7	Glucosamine-6-phosphate deaminase OS=Escherichia coli O6:H1 (strain CFT073 / ATCC 700928 / UPEC) OX=199310 GN=nagB PE=3 SV=1	nagB	21.2794	21.6961	21.5191	20.8518	21.3326	21.1915	21.0211	21.1897	0.459661	0.570118	-0.152894
P0AF21	N-acetylglucosamine repressor OS=Escherichia coli O6:H1 (strain CFT073 / ATCC 700928 / UPEC) OX=199310 GN=nagC PE=3 SV=1	nagC	18.6012	19.0903	18.7935	16.5455	19.2703	19.3342	18.9805	19.1982	0.159656	0.284701	0.938167
A0A0H2V5V9	NagD protein OS=Escherichia coli O6:H1 (strain CFT073 / ATCC 700928 / UPEC) OX=199310 GN=nagD PE=4 SV=1	nagD	20.5539	20.7867	20.6518	20.6827	20.664	20.9068	20.8335	20.8227	0.0965114	0.205087	0.137985
A0A0H2V7A6	PTS system, N-acetylglucosamine-specific IIABC component OS=Escherichia coli O6:H1 (strain CFT073 / ATCC 700928 / UPEC) OX=199310 GN=nagE PE=4 SV=1	nagE	22.0552	22.0622	21.9157	22.1075	21.2151	21.0092	21.3406	21.155	4.0511e-05	0.000778583	-0.855195
Q8FIM5	N-acetyl-D-glucosamine kinase OS=Escherichia coli O6:H1 (strain CFT073 / ATCC 700928 / UPEC) OX=199310 GN=nagK PE=3 SV=1	nagK	19.0316	19.167	19.1814	19.1166	19.1458	18.6218	19.064	19.0762	0.281546	0.406266	-0.147212
Q8FIN2	Beta-hexosaminidase OS=Escherichia coli O6:H1 (strain CFT073 / ATCC 700928 / UPEC) OX=199310 GN=nagZ PE=3 SV=1	nagZ	18.6828	18.5366	18.7382	18.1157	18.4034	18.1465	18.0939	18.2476	0.107759	0.22248	-0.295487
Q8FD58	N-acetylneuraminate lyase 1 OS=Escherichia coli O6:H1 (strain CFT073 / ATCC 700928 / UPEC) OX=199310 GN=nanA1 PE=3 SV=3	nanA1	17.5579	18.1275	17.8506	18.6106	17.8718	18.0918	17.6786	17.805	0.493705	0.598021	-0.17486
Q8FDU7	N-acetylneuraminate lyase 2 OS=Escherichia coli O6:H1 (strain CFT073 / ATCC 700928 / UPEC) OX=199310 GN=nanA2 PE=3 SV=1	nanA2	19.0202	19.2412	18.9257	18.969	18.8802	19.0153	19.0609	18.6388	0.279179	0.404102	-0.140228
Q8CVW4	Periplasmic nitrate reductase OS=Escherichia coli O6:H1 (strain CFT073 / ATCC 700928 / UPEC) OX=199310 GN=napA PE=3 SV=1	napA	18.861	19.1694	19.1707	18.9897	18.7018	18.6683	18.9536	18.662	0.026045	0.085462	-0.301296
A0A0H2V6X0	Respiratory nitrate reductase 1 beta chain OS=Escherichia coli O6:H1 (strain CFT073 / ATCC 700928 / UPEC) OX=199310 GN=narH PE=4 SV=1	narH	15.721	16.4405	16.1392	15.9706	15.4991	15.1236	14.5617	13.9959	0.0125452	0.0507539	-1.27274
P0AF29	Nitrate/nitrite response regulator protein NarL OS=Escherichia coli O6:H1 (strain CFT073 / ATCC 700928 / UPEC) OX=199310 GN=narL PE=3 SV=1	narL	20.9821	20.895	21.0815	20.9022	21.1637	20.9227	21.0146	21.0374	0.333551	0.452475	0.0693996
A0A0H2V6A3	NADH dehydrogenase OS=Escherichia coli O6:H1 (strain CFT073 / ATCC 700928 / UPEC) OX=199310 GN=ndh PE=4 SV=1	ndh	22.9195	23.1481	23.136	22.8556	22.7976	22.6356	22.7269	22.725	0.0114727	0.0477433	-0.293523
Q8FF53	Nucleoside diphosphate kinase OS=Escherichia coli O6:H1 (strain CFT073 / ATCC 700928 / UPEC) OX=199310 GN=ndk PE=3 SV=3	ndk	24.3321	24.654	24.6044	23.613	24.9259	24.8502	24.8758	24.7454	0.0647689	0.158559	0.548483
A0A0H2V9V3	N-ethylmaleimide reductase OS=Escherichia coli O6:H1 (strain CFT073 / ATCC 700928 / UPEC) OX=199310 GN=nemA PE=4 SV=1	nemA	20.5978	20.7026	20.7772	20.2418	20.6085	20.3414	20.3982	20.3954	0.318512	0.441242	-0.144015
P68740	Endonuclease V OS=Escherichia coli O6:H1 (strain CFT073 / ATCC 700928 / UPEC) OX=199310 GN=nfi PE=3 SV=1	nfi	17.5904	18.1298	18.26	18.0632	18.1386	17.7424	17.3276	17.5747	0.209969	0.33486	-0.315
A0A0H2V537	Oxygen-insensitive NAD(P)H nitroreductase OS=Escherichia coli O6:H1 (strain CFT073 / ATCC 700928 / UPEC) OX=199310 GN=nfnB PE=3 SV=1	nfnB	22.6054	22.8501	22.6474	22.0065	24.7717	24.5795	24.5131	24.6194	3.29729e-05	0.000712037	2.09357
P63021	Fe/S biogenesis protein NfuA OS=Escherichia coli O6:H1 (strain CFT073 / ATCC 700928 / UPEC) OX=199310 GN=nfuA PE=3 SV=1	nfuA	21.7194	22.1543	21.7357	19.8688	21.9833	22.3121	22.0633	22.0165	0.209801	0.33486	0.72422
Q8FI24	Na(+)/H(+) antiporter NhaB OS=Escherichia coli O6:H1 (strain CFT073 / ATCC 700928 / UPEC) OX=199310 GN=nhaB PE=3 SV=2	nhaB	14.948	15.2599	15.2771	15.4962	14.6321	13.9288	14.1288	14.4254	0.00239046	0.0143069	-0.966546
A0A0H2VBZ7	Nickel-binding periplasmic protein OS=Escherichia coli O6:H1 (strain CFT073 / ATCC 700928 / UPEC) OX=199310 GN=nikA PE=3 SV=1	nikA	19.8956	19.8535	20.0648	20.016	18.5556	18.0106	18.3327	18.3196	1.02646e-05	0.000309487	-1.65287
P0A6Z7	Nickel-responsive regulator OS=Escherichia coli O6:H1 (strain CFT073 / ATCC 700928 / UPEC) OX=199310 GN=nikR PE=3 SV=1	nikR	18.2078	18.4746	18.1898	17.5368	18.2775	17.938	18.1369	18.2684	0.813499	0.86107	0.0528947
A0A0H2VBR9	Nitrite reductase [NAD(P)H] large subunit OS=Escherichia coli O6:H1 (strain CFT073 / ATCC 700928 / UPEC) OX=199310 GN=nirB PE=4 SV=1	nirB	19.5862	19.9475	19.7224	19.1942	19.429	19.7454	19.302	19.5052	0.5469	0.646186	-0.117153
A0A0H2VCC9	Lipoprotein OS=Escherichia coli O6:H1 (strain CFT073 / ATCC 700928 / UPEC) OX=199310 GN=nlpA PE=3 SV=1	nlpA	19.8159	20.0309	19.7577	18.9559	19.4493	19.7511	19.3867	19.5025	0.652636	0.734963	-0.117726
A0A0H2VBU3	Outer membrane protein assembly factor BamC OS=Escherichia coli O6:H1 (strain CFT073 / ATCC 700928 / UPEC) OX=199310 GN=nlpB PE=3 SV=1	nlpB	22.7981	23.0659	22.7777	22.1972	23.7579	23.8799	23.7344	23.7812	0.00114606	0.00828692	1.0786
A0A0H2VCF4	Lipoprotein nlpD OS=Escherichia coli O6:H1 (strain CFT073 / ATCC 700928 / UPEC) OX=199310 GN=nlpD PE=4 SV=1	nlpD	21.2932	21.8824	21.5057	20.9402	21.9606	21.6386	22.148	22.1208	0.0498455	0.133485	0.561586
P0AFB2	Lipoprotein NlpI OS=Escherichia coli O6:H1 (strain CFT073 / ATCC 700928 / UPEC) OX=199310 GN=nlpI PE=3 SV=1	nlpI	18.1175	18.1908	17.8829	17.6235	18.3431	18.0036	18.1914	18.226	0.155731	0.280878	0.23734
A0A0H2V8X7	Outer membrane porin protein nmpC OS=Escherichia coli O6:H1 (strain CFT073 / ATCC 700928 / UPEC) OX=199310 GN=nmpC PE=3 SV=1	nmpC	17.474	17.7881	17.2098	15.3851	16.3533	16.7273	16.4813	16.3761	0.413588	0.529578	-0.479738
A0A0H2V977	Ribonucleoside-diphosphate reductase OS=Escherichia coli O6:H1 (strain CFT073 / ATCC 700928 / UPEC) OX=199310 GN=nrdA PE=3 SV=1	nrdA	23.6149	23.5975	23.5356	23.1188	23.5987	23.4334	23.4159	23.4833	0.900892	0.928192	0.0161385
A0A0H2VBE1	Ribonucleoside-diphosphate reductase OS=Escherichia coli O6:H1 (strain CFT073 / ATCC 700928 / UPEC) OX=199310 GN=nrdB PE=3 SV=1	nrdB	22.5629	22.7569	22.5252	22.5601	22.6143	22.6694	22.6701	22.7471	0.258465	0.383143	0.0739506
A0A0H2VDM7	Anaerobic ribonucleoside-triphosphate reductase OS=Escherichia coli O6:H1 (strain CFT073 / ATCC 700928 / UPEC) OX=199310 GN=nrdD PE=4 SV=1	nrdD	21.0257	21.412	21.2084	20.6918	20.7055	20.6841	20.4283	20.6338	0.0291639	0.0913803	-0.471528
P0A8D1	Transcriptional repressor NrdR OS=Escherichia coli O6:H1 (strain CFT073 / ATCC 700928 / UPEC) OX=199310 GN=nrdR PE=3 SV=1	nrdR	20.1197	20.2831	20.0467	19.6057	20.3083	20.5	20.0526	20.2092	0.19153	0.317825	0.253745
P0AF64	HTH-type transcriptional repressor NsrR OS=Escherichia coli O6:H1 (strain CFT073 / ATCC 700928 / UPEC) OX=199310 GN=nsrR PE=3 SV=1	nsrR	19.4556	19.5744	19.5416	19.4978	19.6414	19.7307	19.6874	19.6934	0.00168247	0.0110188	0.170865
Q8FB75	NAD-capped RNA hydrolase NudC OS=Escherichia coli O6:H1 (strain CFT073 / ATCC 700928 / UPEC) OX=199310 GN=nudC PE=3 SV=1	nudC	17.4945	17.5631	17.5842	17.5005	17.5951	17.768	17.563	17.4728	0.366896	0.482949	0.0641311
P0AEI7	Phosphatase NudJ OS=Escherichia coli O6:H1 (strain CFT073 / ATCC 700928 / UPEC) OX=199310 GN=nudJ PE=3 SV=1	nudJ	18.4519	19.0318	18.7084	18.6896	18.9061	18.8744	18.9178	18.7521	0.298603	0.420312	0.142191
P0AFC4	NADH-quinone oxidoreductase subunit A OS=Escherichia coli O6:H1 (strain CFT073 / ATCC 700928 / UPEC) OX=199310 GN=nuoA PE=3 SV=1	nuoA	21.0005	21.6325	21.2923	18.5463	21.4282	21.7293	21.4769	21.4909	0.243134	0.367229	0.913444
P0AFC8	NADH-quinone oxidoreductase subunit B OS=Escherichia coli O6:H1 (strain CFT073 / ATCC 700928 / UPEC) OX=199310 GN=nuoB PE=3 SV=1	nuoB	22.1286	22.3814	22.1639	21.3515	22.2943	22.1756	22.245	22.3239	0.308328	0.430689	0.253336
Q8FFJ7	NADH-quinone oxidoreductase subunit C/D OS=Escherichia coli O6:H1 (strain CFT073 / ATCC 700928 / UPEC) OX=199310 GN=nuoC PE=3 SV=1	nuoC	22.7267	22.8181	22.7081	21.7583	22.6542	22.7091	22.7517	22.7588	0.422339	0.537767	0.21566
P0AFD2	NADH-quinone oxidoreductase subunit E OS=Escherichia coli O6:H1 (strain CFT073 / ATCC 700928 / UPEC) OX=199310 GN=nuoE PE=3 SV=1	nuoE	22.8352	22.2938	22.7976	22.4753	22.228	21.5612	22.0166	21.8816	0.0120462	0.0493584	-0.678615
A0A0H2V918	NADH-quinone oxidoreductase subunit F OS=Escherichia coli O6:H1 (strain CFT073 / ATCC 700928 / UPEC) OX=199310 GN=nuoF PE=3 SV=1	nuoF	23.0021	23.1579	23.1903	22.7683	23.0681	23.0944	23.0342	23.1134	0.641954	0.727033	0.047882
Q8FFJ9	NADH-quinone oxidoreductase subunit G OS=Escherichia coli O6:H1 (strain CFT073 / ATCC 700928 / UPEC) OX=199310 GN=nuoG PE=3 SV=3	nuoG	23.6853	23.8737	23.7225	23.6425	23.7561	23.7877	23.6265	23.7293	0.92403	0.944118	-0.00608707
Q8FFK0	NADH-quinone oxidoreductase subunit H OS=Escherichia coli O6:H1 (strain CFT073 / ATCC 700928 / UPEC) OX=199310 GN=nuoH PE=3 SV=1	nuoH	17.5813	17.7724	17.4077	17.5676	17.3623	17.802	17.6466	17.618	0.8389	0.883111	0.0250013
P0AFD7	NADH-quinone oxidoreductase subunit I OS=Escherichia coli O6:H1 (strain CFT073 / ATCC 700928 / UPEC) OX=199310 GN=nuoI PE=3 SV=1	nuoI	22.1489	22.4098	22.5203	21.9289	22.6519	22.2345	22.1954	22.2561	0.645385	0.729367	0.0824749
P0AFF3	Nucleoside permease NupC OS=Escherichia coli O6:H1 (strain CFT073 / ATCC 700928 / UPEC) OX=199310 GN=nupC PE=3 SV=1	nupC	18.0573	18.9176	18.4971	17.3442	18.658	19.1468	18.8704	18.7653	0.111739	0.22771	0.656088
P0AFF7	Transcription termination/antitermination protein NusA OS=Escherichia coli O6:H1 (strain CFT073 / ATCC 700928 / UPEC) OX=199310 GN=nusA PE=3 SV=1	nusA	23.5658	23.4485	23.4594	23.4883	23.6443	23.3726	23.5686	23.3215	0.871634	0.906817	-0.0137534
P0A781	Transcription antitermination protein NusB OS=Escherichia coli O6:H1 (strain CFT073 / ATCC 700928 / UPEC) OX=199310 GN=nusB PE=3 SV=1	nusB	21.7939	21.839	21.7995	21.0476	21.9186	21.9062	21.6737	21.6659	0.432688	0.547021	0.171112
P0AA01	Transcription termination/antitermination protein NusG OS=Escherichia coli O6:H1 (strain CFT073 / ATCC 700928 / UPEC) OX=199310 GN=nusG PE=3 SV=2	nusG	23.7258	23.7411	23.6933	23.5931	23.8209	23.7878	23.7529	23.7716	0.0396253	0.114642	0.0949633
Q8FD82	GTPase Obg OS=Escherichia coli O6:H1 (strain CFT073 / ATCC 700928 / UPEC) OX=199310 GN=obg PE=3 SV=1	obg	21.0678	21.2355	21.0519	21.0527	21.4259	21.4471	21.2352	21.2004	0.0275268	0.0886851	0.225171
A0A0H2V5V4	Outer membrane protein A OS=Escherichia coli O6:H1 (strain CFT073 / ATCC 700928 / UPEC) OX=199310 GN=ompA PE=3 SV=1	ompA	25.1327	25.2564	25.1181	24.5168	26.3709	26.2639	26.3308	26.3095	0.000227862	0.00244378	1.31279
Q8CVW1	Outer membrane porin C OS=Escherichia coli O6:H1 (strain CFT073 / ATCC 700928 / UPEC) OX=199310 GN=ompC PE=1 SV=1	ompC	19.0298	19.1438	18.7274	16.9959	18.9877	19.4304	19.215	19.0331	0.22393	0.348433	0.692288
P0AA17	DNA-binding dual transcriptional regulator OmpR OS=Escherichia coli O6:H1 (strain CFT073 / ATCC 700928 / UPEC) OX=199310 GN=ompR PE=3 SV=1	ompR	22.3618	22.6913	22.4694	22.3281	23.0493	23.0211	22.8364	22.9327	0.00195269	0.0123826	0.4972
A0A0H2V705	Outer membrane protein W OS=Escherichia coli O6:H1 (strain CFT073 / ATCC 700928 / UPEC) OX=199310 GN=ompW PE=4 SV=1	ompW	19.8756	18.8566	19.6753	19.2454	19.8626	19.0102	19.4741	19.4615	0.896485	0.924247	0.0388796
A0A0H2V777	Periplasmic oligopeptide-binding protein OS=Escherichia coli O6:H1 (strain CFT073 / ATCC 700928 / UPEC) OX=199310 GN=oppA PE=3 SV=1	oppA	24.9599	24.8637	24.9142	24.883	24.5882	24.0971	24.3875	24.2685	0.00164866	0.0109773	-0.569892
P0AFH3	Oligopeptide transport system permease protein OppB OS=Escherichia coli O6:H1 (strain CFT073 / ATCC 700928 / UPEC) OX=199310 GN=oppB PE=3 SV=1	oppB	18.9001	19.2273	18.9642	17.8153	18.7686	18.9958	18.7683	18.7862	0.756204	0.82261	0.102984
A0A0H2V700	Oligopeptide transport ATP-binding protein oppD OS=Escherichia coli O6:H1 (strain CFT073 / ATCC 700928 / UPEC) OX=199310 GN=oppD PE=4 SV=1	oppD	21.4143	21.6591	21.3707	21.4376	21.2755	21.3469	21.1668	21.2178	0.0269574	0.0877351	-0.218662
A0A0H2V854	Oligopeptide transport ATP-binding protein oppF OS=Escherichia coli O6:H1 (strain CFT073 / ATCC 700928 / UPEC) OX=199310 GN=oppF PE=4 SV=1	oppF	21.2154	21.3935	21.3805	20.9085	20.9833	21.2242	20.9163	20.9618	0.175682	0.302888	-0.203069
P0A785	Oligoribonuclease OS=Escherichia coli O6:H1 (strain CFT073 / ATCC 700928 / UPEC) OX=199310 GN=orn PE=3 SV=2	orn	19.0347	19.1487	19.0378	18.9722	19.2696	19.282	19.1018	19.2209	0.0214448	0.074584	0.170191
A0A0H2V7B8	Osmotically inducible protein C OS=Escherichia coli O6:H1 (strain CFT073 / ATCC 700928 / UPEC) OX=199310 GN=osmC PE=4 SV=1	osmC	19.0488	19.2808	19.3069	16.8634	19.9391	19.7413	19.8629	19.7965	0.0868055	0.190261	1.20997
A0A0H2V7T2	Osmotically inducible lipoprotein E OS=Escherichia coli O6:H1 (strain CFT073 / ATCC 700928 / UPEC) OX=199310 GN=osmE PE=4 SV=1	osmE	21.9335	22.1302	21.9323	20.4091	21.9557	21.9115	21.9922	21.9908	0.401851	0.517869	0.36127
P0AFH9	Osmotically-inducible protein Y OS=Escherichia coli O6:H1 (strain CFT073 / ATCC 700928 / UPEC) OX=199310 GN=osmY PE=3 SV=1	osmY	20.1184	20.2679	20.1474	17.4544	21.0406	21.3398	21.133	21.1942	0.0495137	0.133428	1.67988
A0A0H2VA12	3-oxo-tetronate 4-phosphate decarboxylase OS=Escherichia coli O6:H1 (strain CFT073 / ATCC 700928 / UPEC) OX=199310 GN=otnC PE=1 SV=1	otnC	17.2367	17.5923	17.3334	17.3527	17.9715	18.1803	18.1748	18.005	0.000284147	0.00293989	0.704139
P0ACQ5	Hydrogen peroxide-inducible genes activator OS=Escherichia coli O6:H1 (strain CFT073 / ATCC 700928 / UPEC) OX=199310 GN=oxyR PE=3 SV=1	oxyR	19.8462	20.2667	20.1386	19.766	20.352	20.6139	20.2258	20.5048	0.0282278	0.0896778	0.41977
A0A0H2V696	4-amino-4-deoxychorismate lyase OS=Escherichia coli O6:H1 (strain CFT073 / ATCC 700928 / UPEC) OX=199310 GN=pabC PE=3 SV=1	pabC	16.652	17.5374	17.1146	17.1728	17.5018	17.8892	17.6972	17.6722	0.0280565	0.0893604	0.570886
A0A0H2V5B1	Peptidoglycan-associated protein OS=Escherichia coli O6:H1 (strain CFT073 / ATCC 700928 / UPEC) OX=199310 GN=pal PE=3 SV=1	pal	21.5562	21.6117	21.4465	20.8997	23.3117	23.3794	23.3783	23.4166	1.93515e-05	0.00049877	1.99299
Q8FL30	3-methyl-2-oxobutanoate hydroxymethyltransferase OS=Escherichia coli O6:H1 (strain CFT073 / ATCC 700928 / UPEC) OX=199310 GN=panB PE=3 SV=1	panB	21.4661	21.626	21.4863	20.8382	21.4593	21.4542	21.3509	21.46	0.680163	0.758479	0.076918
Q8FL31	Pantothenate synthetase OS=Escherichia coli O6:H1 (strain CFT073 / ATCC 700928 / UPEC) OX=199310 GN=panC PE=3 SV=2	panC	21.2118	21.7111	21.8934	21.4609	21.7388	21.6463	21.4414	21.3842	0.925602	0.94512	-0.016603
A0A0H2VAR1	PapD protein OS=Escherichia coli O6:H1 (strain CFT073 / ATCC 700928 / UPEC) OX=199310 GN=papD PE=3 SV=1	papD	19.4589	19.5972	19.6237	18.9005	18.1351	17.7261	17.8866	17.7992	0.000217508	0.00239263	-1.5083
A0A0H2VAX1	DNA topoisomerase 4 subunit A OS=Escherichia coli O6:H1 (strain CFT073 / ATCC 700928 / UPEC) OX=199310 GN=parC PE=3 SV=1	parC	20.2807	20.1638	20.6375	20.5959	20.4142	20.1839	20.2533	20.0978	0.224451	0.348903	-0.182156
A0A0H2VAY2	DNA topoisomerase 4 subunit B OS=Escherichia coli O6:H1 (strain CFT073 / ATCC 700928 / UPEC) OX=199310 GN=parE PE=3 SV=1	parE	20.1695	20.3169	20.1048	20.1565	20.2365	19.9438	20.1388	20.1299	0.36503	0.480958	-0.0746705
Q8FCU4	Phosphoenolpyruvate carboxykinase (ATP) OS=Escherichia coli O6:H1 (strain CFT073 / ATCC 700928 / UPEC) OX=199310 GN=pckA PE=3 SV=2	pckA	25.1221	25.2789	25.0588	25.0946	24.4848	24.5101	24.4791	24.4699	1.1477e-05	0.000333459	-0.652668
Q8FEJ8	Protein-L-isoaspartate O-methyltransferase OS=Escherichia coli O6:H1 (strain CFT073 / ATCC 700928 / UPEC) OX=199310 GN=pcm PE=3 SV=3	pcm	20.2972	20.4482	20.3114	20.3619	20.7145	20.9188	20.5046	20.4398	0.0438304	0.121748	0.289727
P0ABF2	Poly(A) polymerase I OS=Escherichia coli O6:H1 (strain CFT073 / ATCC 700928 / UPEC) OX=199310 GN=pcnB PE=3 SV=2	pcnB	19.4008	19.9629	19.6017	22.9034	19.7553	20.043	19.7235	19.7228	0.456258	0.567835	-0.65608
P0ACM0	Pyruvate dehydrogenase complex repressor OS=Escherichia coli O6:H1 (strain CFT073 / ATCC 700928 / UPEC) OX=199310 GN=pdhR PE=3 SV=1	pdhR	19.3845	19.6624	19.9411	19.0796	19.1425	19.0013	19.0214	19.0581	0.0491116	0.133243	-0.461076
Q8FL95	4-hydroxythreonine-4-phosphate dehydrogenase OS=Escherichia coli O6:H1 (strain CFT073 / ATCC 700928 / UPEC) OX=199310 GN=pdxA PE=3 SV=1	pdxA	18.2908	18.6604	18.3595	18.2842	19.0321	19.0842	18.5361	18.6264	0.0436302	0.121677	0.420955
Q8FFH2	Erythronate-4-phosphate dehydrogenase OS=Escherichia coli O6:H1 (strain CFT073 / ATCC 700928 / UPEC) OX=199310 GN=pdxB PE=3 SV=1	pdxB	22.2338	22.4818	22.3568	22.0375	22.5528	22.5992	22.3732	22.4013	0.112288	0.22771	0.204144
Q8FH87	Pyridoxine/pyridoxamine 5'-phosphate oxidase OS=Escherichia coli O6:H1 (strain CFT073 / ATCC 700928 / UPEC) OX=199310 GN=pdxH PE=3 SV=1	pdxH	20.6739	21.0099	20.7842	20.8989	21.0613	21.091	20.8773	21.1607	0.0719634	0.166983	0.205838
Q8FF18	Pyridoxine 5'-phosphate synthase OS=Escherichia coli O6:H1 (strain CFT073 / ATCC 700928 / UPEC) OX=199310 GN=pdxJ PE=3 SV=3	pdxJ	20.8725	21.114	21.1261	20.4117	21.3534	21.2169	21.2543	21.1306	0.0845149	0.186436	0.35771
Q8FFB5	Pyridoxine/pyridoxal/pyridoxamine kinase OS=Escherichia coli O6:H1 (strain CFT073 / ATCC 700928 / UPEC) OX=199310 GN=pdxK PE=3 SV=1	pdxK	20.0128	20.2897	20.1472	20.1227	20.1945	20.2183	20.0893	20.1645	0.723113	0.795823	0.0235663
Q8FH89	Pyridoxal kinase PdxY OS=Escherichia coli O6:H1 (strain CFT073 / ATCC 700928 / UPEC) OX=199310 GN=pdxY PE=3 SV=3	pdxY	19.6631	19.973	19.5948	20.0855	20.0031	20.1152	19.8021	20.048	0.277176	0.402417	0.16304
P68766	Cytosol aminopeptidase OS=Escherichia coli O6:H1 (strain CFT073 / ATCC 700928 / UPEC) OX=199310 GN=pepA PE=3 SV=1	pepA	21.7979	22.1067	22.3216	22.1033	22.0827	21.6064	21.8532	21.9041	0.180696	0.307183	-0.220785
Q8FF47	Peptidase B OS=Escherichia coli O6:H1 (strain CFT073 / ATCC 700928 / UPEC) OX=199310 GN=pepB PE=3 SV=1	pepB	22.9069	22.9023	22.9178	22.8879	23.3549	23.2832	23.1893	23.1069	0.000921219	0.00692832	0.329864
A0A0H2V4K9	Aminoacyl-histidine dipeptidase OS=Escherichia coli O6:H1 (strain CFT073 / ATCC 700928 / UPEC) OX=199310 GN=pepD PE=4 SV=1	pepD	23.739	23.9362	23.9817	23.7516	23.8553	23.7523	23.643	23.6019	0.151368	0.274871	-0.138985
Q8FB55	Peptidase E OS=Escherichia coli O6:H1 (strain CFT073 / ATCC 700928 / UPEC) OX=199310 GN=pepE PE=3 SV=1	pepE	20.3062	20.4875	20.5959	19.7246	19.8708	19.548	19.3803	19.2945	0.0173781	0.0642827	-0.755126
A0A0H2V7W8	Aminopeptidase N OS=Escherichia coli O6:H1 (strain CFT073 / ATCC 700928 / UPEC) OX=199310 GN=pepN PE=3 SV=1	pepN	22.47	22.6667	22.3946	22.7573	22.5703	22.5928	22.4131	22.4615	0.532135	0.636015	-0.0626935
A0A0H2VAJ0	Xaa-Pro aminopeptidase OS=Escherichia coli O6:H1 (strain CFT073 / ATCC 700928 / UPEC) OX=199310 GN=pepP PE=4 SV=1	pepP	22.8003	22.8527	23.1323	22.9677	23.0526	22.9306	22.9843	22.8674	0.814384	0.861274	0.0204603
Q8FBI1	Xaa-Pro dipeptidase OS=Escherichia coli O6:H1 (strain CFT073 / ATCC 700928 / UPEC) OX=199310 GN=pepQ PE=3 SV=1	pepQ	21.7466	21.9091	21.8655	21.2152	21.8817	21.8447	21.8615	21.9243	0.273499	0.399498	0.193954
P65803	Peptidase T OS=Escherichia coli O6:H1 (strain CFT073 / ATCC 700928 / UPEC) OX=199310 GN=pepT PE=3 SV=1	pepT	21.4667	21.55	21.5796	21.3223	20.8135	20.3229	20.3657	20.4915	0.00022629	0.00244332	-0.981264
Q8FBD0	ATP-dependent 6-phosphofructokinase isozyme 1 OS=Escherichia coli O6:H1 (strain CFT073 / ATCC 700928 / UPEC) OX=199310 GN=pfkA PE=3 SV=2	pfkA	21.9644	21.756	22.0405	21.589	21.4779	21.1886	21.0788	21.2582	0.00443864	0.0229545	-0.586646
A0A0H2V7Q1	Phosphofructokinase OS=Escherichia coli O6:H1 (strain CFT073 / ATCC 700928 / UPEC) OX=199310 GN=pfkB PE=3 SV=1	pfkB	20.465	20.546	20.5396	20.2616	20.5573	20.6353	20.3983	20.4046	0.623174	0.708273	0.0458137
P0A9N5	Pyruvate formate-lyase 1-activating enzyme OS=Escherichia coli O6:H1 (strain CFT073 / ATCC 700928 / UPEC) OX=199310 GN=pflA PE=3 SV=2	pflA	20.6918	20.9987	20.8131	19.0535	20.9908	20.9419	20.8591	21.0216	0.257732	0.382766	0.564031
Q8FB44	Glucose-6-phosphate isomerase OS=Escherichia coli O6:H1 (strain CFT073 / ATCC 700928 / UPEC) OX=199310 GN=pgi PE=3 SV=2	pgi	23.0752	22.9722	23.0713	23.0239	22.7505	22.4021	22.539	22.4334	0.000865057	0.00674323	-0.504419
P0A7A0	Phosphoglycerate kinase OS=Escherichia coli O6:H1 (strain CFT073 / ATCC 700928 / UPEC) OX=199310 GN=pgk PE=3 SV=2	pgk	25.8895	25.944	26.1069	25.4389	25.7899	25.7965	25.6888	25.5576	0.407735	0.523329	-0.136621
Q8FJR2	6-phosphogluconolactonase OS=Escherichia coli O6:H1 (strain CFT073 / ATCC 700928 / UPEC) OX=199310 GN=pgl PE=3 SV=1	pgl	22.7573	22.8958	22.7489	22.4491	22.6726	22.7163	22.7991	22.7807	0.775597	0.838001	0.0293873
A0A0H2V590	Phosphoglucomutase OS=Escherichia coli O6:H1 (strain CFT073 / ATCC 700928 / UPEC) OX=199310 GN=pgm PE=3 SV=1	pgm	23.3443	23.1266	23.2168	23.2287	23.0787	22.974	22.9653	23.0159	0.00524308	0.0261826	-0.220626
A0A0H2VB53	Bifunctional chorismate mutase/prephenate dehydratase OS=Escherichia coli O6:H1 (strain CFT073 / ATCC 700928 / UPEC) OX=199310 GN=pheA PE=4 SV=1	pheA	17.6443	17.9408	17.8478	16.686	17.8649	17.7846	17.688	17.8841	0.380631	0.496124	0.2757
P67036	Phenylalanine--tRNA ligase alpha subunit OS=Escherichia coli O6:H1 (strain CFT073 / ATCC 700928 / UPEC) OX=199310 GN=pheS PE=3 SV=1	pheS	22.1182	22.5026	22.2633	21.8672	22.542	22.3246	22.3488	22.497	0.145111	0.268814	0.240268
P59664	Phenylalanine--tRNA ligase beta subunit OS=Escherichia coli O6:H1 (strain CFT073 / ATCC 700928 / UPEC) OX=199310 GN=pheT PE=3 SV=1	pheT	23.1678	23.2938	23.3433	23.2139	23.4719	23.3421	23.2103	23.2672	0.360463	0.478025	0.0681898
A0A0H2V4S2	Phosphate regulon transcriptional regulatory protein PhoB OS=Escherichia coli O6:H1 (strain CFT073 / ATCC 700928 / UPEC) OX=199310 GN=phoB PE=4 SV=1	phoB	18.7177	19.1337	19.1509	18.94	19.3729	19.3856	19.0819	19.2097	0.0676878	0.1612	0.276933
Q8FBT8	Phosphate-specific transport system accessory protein PhoU OS=Escherichia coli O6:H1 (strain CFT073 / ATCC 700928 / UPEC) OX=199310 GN=phoU PE=1 SV=1	phoU	19.1436	19.4432	19.3312	19.1982	19.3158	19.0381	19.0789	19.1526	0.195481	0.322039	-0.132698
Q8CWC7	Serine protease pic autotransporter OS=Escherichia coli O6:H1 (strain CFT073 / ATCC 700928 / UPEC) OX=199310 GN=pic PE=3 SV=1	pic	17.9666	18.227	17.8186	18.0997	18.135	18.3909	18.3274	18.3176	0.0431082	0.120642	0.264738
P0AFJ8	Low-affinity inorganic phosphate transporter 1 OS=Escherichia coli O6:H1 (strain CFT073 / ATCC 700928 / UPEC) OX=199310 GN=pitA PE=3 SV=1	pitA	21.0335	20.9511	20.8097	19.755	21.0049	20.6667	20.9416	20.8314	0.493176	0.597948	0.223798
P0A7A8	Glycerol-3-phosphate acyltransferase OS=Escherichia coli O6:H1 (strain CFT073 / ATCC 700928 / UPEC) OX=199310 GN=plsB PE=3 SV=2	plsB	21.8696	21.9354	21.9073	21.8846	22.8002	22.6007	22.6119	22.6226	4.81411e-06	0.000187633	0.759592
A0A0H2VB07	1-acyl-sn-glycerol-3-phosphate acyltransferase OS=Escherichia coli O6:H1 (strain CFT073 / ATCC 700928 / UPEC) OX=199310 GN=plsC PE=3 SV=1	plsC	18.5619	18.4133	18.7782	18.358	18.2103	17.3349	18.1554	18.1035	0.0439356	0.121748	-0.576825
P65736	Phosphate acyltransferase OS=Escherichia coli O6:H1 (strain CFT073 / ATCC 700928 / UPEC) OX=199310 GN=plsX PE=3 SV=1	plsX	18.5786	18.937	18.4789	18.4912	18.8951	19.1947	19.0483	19.3135	0.0129008	0.0516891	0.491458
A0A0H2VGD6	PmbA protein OS=Escherichia coli O6:H1 (strain CFT073 / ATCC 700928 / UPEC) OX=199310 GN=pmbA PE=3 SV=1	pmbA	20.85	20.698	21.3597	20.8598	20.866	20.4209	20.8218	20.6361	0.197169	0.324069	-0.255663
Q8FJ98	Nicotinate phosphoribosyltransferase OS=Escherichia coli O6:H1 (strain CFT073 / ATCC 700928 / UPEC) OX=199310 GN=pncB PE=3 SV=2	pncB	19.71	19.8374	19.7704	19.7609	19.7705	19.9069	19.7129	19.9072	0.364165	0.480958	0.0546842
P0A6G4	Nicotinamide-nucleotide amidohydrolase PncC OS=Escherichia coli O6:H1 (strain CFT073 / ATCC 700928 / UPEC) OX=199310 GN=pncC PE=3 SV=1	pncC	19.7188	19.9376	19.6108	19.4946	19.6802	19.6874	19.6663	19.594	0.740997	0.810482	-0.0334612
Q8FD87	Polyribonucleotide nucleotidyltransferase OS=Escherichia coli O6:H1 (strain CFT073 / ATCC 700928 / UPEC) OX=199310 GN=pnp PE=3 SV=2	pnp	24.0341	24.1743	24.1932	24.0292	24.4067	24.2131	24.1109	24.1151	0.253044	0.376854	0.103772
A0A0H2V7Q9	NAD(P) transhydrogenase subunit alpha OS=Escherichia coli O6:H1 (strain CFT073 / ATCC 700928 / UPEC) OX=199310 GN=pntA PE=3 SV=1	pntA	23.2982	23.1925	23.0159	23.0522	23.3496	23.4054	23.2472	23.1925	0.0974199	0.205922	0.158979
P0AB68	NAD(P) transhydrogenase subunit beta OS=Escherichia coli O6:H1 (strain CFT073 / ATCC 700928 / UPEC) OX=199310 GN=pntB PE=3 SV=1	pntB	22.0796	21.9484	22.003	21.9911	21.9021	21.5248	21.9044	21.9334	0.110342	0.22606	-0.189376
P69875	Spermidine/putrescine import ATP-binding protein PotA OS=Escherichia coli O6:H1 (strain CFT073 / ATCC 700928 / UPEC) OX=199310 GN=potA PE=3 SV=1	potA	20.7683	20.7011	20.5613	20.2432	20.8262	20.6291	20.3014	20.5653	0.942397	0.958568	0.0119952
A0A0H2V7B6	Putrescine-binding periplasmic protein OS=Escherichia coli O6:H1 (strain CFT073 / ATCC 700928 / UPEC) OX=199310 GN=potD PE=3 SV=1	potD	22.2724	22.606	22.1514	22.9509	22.4282	22.7256	22.9311	22.5031	0.502261	0.604833	0.151839
A0A0H2V5M6	Putrescine-binding periplasmic protein OS=Escherichia coli O6:H1 (strain CFT073 / ATCC 700928 / UPEC) OX=199310 GN=potF PE=3 SV=1	potF	18.3309	18.5784	18.4384	18.0308	18.4671	18.3351	18.1438	18.2404	0.734535	0.804515	-0.0480178
Q8FAG0	Inorganic pyrophosphatase OS=Escherichia coli O6:H1 (strain CFT073 / ATCC 700928 / UPEC) OX=199310 GN=ppa PE=3 SV=3	ppa	20.6746	23.0791	23.8045	20.4227	23.077	22.6789	23.3028	23.0767	0.272401	0.398841	1.03865
Q8FB98	Phosphoenolpyruvate carboxylase OS=Escherichia coli O6:H1 (strain CFT073 / ATCC 700928 / UPEC) OX=199310 GN=ppc PE=3 SV=1	ppc	22.2347	22.1644	22.1866	22.1878	21.9793	21.6277	21.7175	21.6895	0.00142028	0.00971949	-0.439848
P0AFL4	Peptidyl-prolyl cis-trans isomerase A OS=Escherichia coli O6:H1 (strain CFT073 / ATCC 700928 / UPEC) OX=199310 GN=ppiA PE=3 SV=1	ppiA	20.9328	21.0696	20.7919	20.6306	21.327	20.6769	21.2087	20.5422	0.714748	0.788245	0.0824832
A0A0H2V508	Peptidyl-prolyl cis-trans isomerase OS=Escherichia coli O6:H1 (strain CFT073 / ATCC 700928 / UPEC) OX=199310 GN=ppiB PE=3 SV=1	ppiB	24.2254	24.3046	24.2283	23.8504	24.1587	24.3639	24.0839	24.2298	0.647616	0.730645	0.0569101
P0A9L6	Peptidyl-prolyl cis-trans isomerase C OS=Escherichia coli O6:H1 (strain CFT073 / ATCC 700928 / UPEC) OX=199310 GN=ppiC PE=3 SV=2	ppiC	18.1608	18.3715	18.1179	17.967	18.5243	18.8113	18.4883	18.448	0.0124773	0.0507348	0.413697
P0ADY2	Peptidyl-prolyl cis-trans isomerase D OS=Escherichia coli O6:H1 (strain CFT073 / ATCC 700928 / UPEC) OX=199310 GN=ppiD PE=3 SV=1	ppiD	23.4746	23.7461	23.5338	23.1817	23.6827	23.5317	23.8152	23.7867	0.148923	0.271665	0.220004
Q8FF70	Polyphosphate kinase OS=Escherichia coli O6:H1 (strain CFT073 / ATCC 700928 / UPEC) OX=199310 GN=ppk PE=3 SV=3	ppk	19.7847	20.0202	19.8002	19.8592	20.3642	20.4915	20.2367	20.3031	0.000732279	0.00606312	0.482849
P0ADR9	Pyrimidine/purine nucleotide 5'-monophosphate nucleosidase OS=Escherichia coli O6:H1 (strain CFT073 / ATCC 700928 / UPEC) OX=199310 GN=ppnN PE=3 SV=1	ppnN	20.9993	21.4525	21.2489	20.7364	21.0657	21.2707	20.9415	21.1732	0.984236	0.989188	0.00351025
P0C038	Pyrimidine/purine nucleoside phosphorylase OS=Escherichia coli O6:H1 (strain CFT073 / ATCC 700928 / UPEC) OX=199310 GN=ppnP PE=3 SV=1	ppnP	20.4327	21.1812	20.8559	15.8868	21.0671	21.3303	20.9647	21.0157	0.27255	0.398841	1.50529
A0A0H2V902	Phosphoenolpyruvate synthase OS=Escherichia coli O6:H1 (strain CFT073 / ATCC 700928 / UPEC) OX=199310 GN=ppsA PE=3 SV=1	ppsA	25.3271	25.6033	25.3509	25.3186	25.9141	25.9136	25.8113	25.9463	0.000540174	0.004721	0.496349
P0A8A5	Phosphoenolpyruvate synthase regulatory protein OS=Escherichia coli O6:H1 (strain CFT073 / ATCC 700928 / UPEC) OX=199310 GN=ppsR PE=3 SV=1	ppsR	20.0877	20.2434	20.224	20.2502	20.1718	19.8437	19.9702	20.0959	0.0685249	0.161585	-0.18092
P0AFL7	Exopolyphosphatase OS=Escherichia coli O6:H1 (strain CFT073 / ATCC 700928 / UPEC) OX=199310 GN=ppx PE=3 SV=2	ppx	19.5724	19.635	19.5714	19.5398	19.576	19.4342	19.3136	19.3755	0.0405827	0.116117	-0.154858
A0A0H2V6N0	Paraquat-inducible protein B OS=Escherichia coli O6:H1 (strain CFT073 / ATCC 700928 / UPEC) OX=199310 GN=pqiB PE=4 SV=1	pqiB	18.8488	19.1375	18.7335	18.436	19.3886	19.6288	19.3901	19.4511	0.0048874	0.0249523	0.675684
A0A0H2V7F0	Probable zinc protease pqqL OS=Escherichia coli O6:H1 (strain CFT073 / ATCC 700928 / UPEC) OX=199310 GN=pqqL PE=3 SV=1	pqqL	16.6928	17.3899	16.7281	16.326	18.2792	18.5375	18.3193	18.4222	0.000418426	0.0039102	1.60539
A0A0H2V7Z4	Tail-specific protease OS=Escherichia coli O6:H1 (strain CFT073 / ATCC 700928 / UPEC) OX=199310 GN=prc PE=3 SV=1	prc	21.4666	21.5318	21.5082	21.4615	21.7679	21.5026	21.5147	21.6318	0.130576	0.251702	0.112228
P0A7I1	Peptide chain release factor 1 OS=Escherichia coli O6:H1 (strain CFT073 / ATCC 700928 / UPEC) OX=199310 GN=prfA PE=3 SV=1	prfA	20.6218	20.6588	20.5283	20.1881	20.7551	20.4796	20.6009	20.5556	0.450143	0.562855	0.0985353
P66023	Peptide chain release factor 2 OS=Escherichia coli O6:H1 (strain CFT073 / ATCC 700928 / UPEC) OX=199310 GN=prfB PE=3 SV=1	prfB	21.826	22.2129	21.9029	20.9652	22.1711	22.3171	22.2491	22.2372	0.102976	0.214266	0.516912
P0A7I5	Peptide chain release factor 3 OS=Escherichia coli O6:H1 (strain CFT073 / ATCC 700928 / UPEC) OX=199310 GN=prfC PE=3 SV=2	prfC	21.6067	21.7268	21.725	21.6344	21.792	21.8287	21.8225	21.7524	0.0122479	0.0500566	0.125705
A0A0H2VBC6	Phosphoribulokinase OS=Escherichia coli O6:H1 (strain CFT073 / ATCC 700928 / UPEC) OX=199310 GN=prkB PE=3 SV=1	prkB	17.2758	16.9986	17.6491	17.509	16.6989	16.2496	16.7424	16.4138	0.00407961	0.0218034	-0.831929
A0A0H2VEE6	Oligopeptidase A OS=Escherichia coli O6:H1 (strain CFT073 / ATCC 700928 / UPEC) OX=199310 GN=prlC PE=3 SV=1	prlC	22.8847	23.0172	22.9903	22.9008	22.8687	22.9171	22.7286	22.7296	0.0568278	0.147209	-0.137222
P0A8T2	Ribosomal protein L11 methyltransferase OS=Escherichia coli O6:H1 (strain CFT073 / ATCC 700928 / UPEC) OX=199310 GN=prmA PE=3 SV=1	prmA	19.0942	18.8925	19.3492	19.1327	19.2199	19.1312	19.3709	19.2081	0.318774	0.441242	0.115388
Q8FKM3	Gamma-glutamyl phosphate reductase OS=Escherichia coli O6:H1 (strain CFT073 / ATCC 700928 / UPEC) OX=199310 GN=proA PE=3 SV=1	proA	21.1902	21.2381	21.2135	19.8445	21.2582	21.222	21.2279	20.8824	0.464907	0.575017	0.276062
P0A7B6	Glutamate 5-kinase OS=Escherichia coli O6:H1 (strain CFT073 / ATCC 700928 / UPEC) OX=199310 GN=proB PE=3 SV=1	proB	20.1755	20.4028	20.3435	19.961	20.488	20.4111	20.3064	20.4574	0.11739	0.234182	0.19502
A0A0H2V4R1	Pyrroline-5-carboxylate reductase OS=Escherichia coli O6:H1 (strain CFT073 / ATCC 700928 / UPEC) OX=199310 GN=proC PE=3 SV=1	proC	21.9717	22.2477	22.191	21.1419	22.066	21.8594	21.8912	22.0221	0.792741	0.850772	0.0715877
A0A0H2VEV5	Proline/betaine transporter OS=Escherichia coli O6:H1 (strain CFT073 / ATCC 700928 / UPEC) OX=199310 GN=proP PE=3 SV=1	proP	17.2448	17.6709	17.2818	12.675	17.7393	18.1537	17.9321	18.0476	0.191243	0.317678	1.75004
Q8FGT3	RNA chaperone ProQ OS=Escherichia coli O6:H1 (strain CFT073 / ATCC 700928 / UPEC) OX=199310 GN=proQ PE=3 SV=1	proQ	22.0605	22.3507	22.272	21.5494	22.5139	22.3088	22.2482	22.3601	0.164135	0.288544	0.299608
Q8FKZ4	Proline--tRNA ligase OS=Escherichia coli O6:H1 (strain CFT073 / ATCC 700928 / UPEC) OX=199310 GN=proS PE=3 SV=2	proS	23.4059	23.6074	23.5369	23.4944	23.8284	23.672	23.5637	23.7052	0.039043	0.113885	0.181174
A0A0H2VA24	Glycine betaine-binding periplasmic protein OS=Escherichia coli O6:H1 (strain CFT073 / ATCC 700928 / UPEC) OX=199310 GN=proX PE=4 SV=1	proX	20.789	20.7765	20.6377	20.7657	20.4193	20.6355	20.5811	19.898	0.0818689	0.181956	-0.358744
P0A718	Ribose-phosphate pyrophosphokinase OS=Escherichia coli O6:H1 (strain CFT073 / ATCC 700928 / UPEC) OX=199310 GN=prs PE=3 SV=2	prs	24.3708	24.7499	24.6577	23.3922	25.1233	25.0836	25.0046	25.0659	0.0470939	0.128205	0.776684
P0A8K2	Phosphatidylserine decarboxylase proenzyme OS=Escherichia coli O6:H1 (strain CFT073 / ATCC 700928 / UPEC) OX=199310 GN=psd PE=3 SV=1	psd	22.0344	22.1954	22.0868	21.9941	22.7065	22.5492	22.7595	22.7257	7.68026e-05	0.00115784	0.607528
A0A0H2V9D5	Phage shock protein A OS=Escherichia coli O6:H1 (strain CFT073 / ATCC 700928 / UPEC) OX=199310 GN=pspA PE=3 SV=1	pspA	21.5755	21.4574	21.4966	21.3813	21.7905	21.6025	21.6561	21.6128	0.0193166	0.0695224	0.187745
A0A0H2V711	Phage shock protein E OS=Escherichia coli O6:H1 (strain CFT073 / ATCC 700928 / UPEC) OX=199310 GN=pspE PE=4 SV=1	pspE	21.9534	22.0039	21.9808	21.7359	20.7078	20.6672	20.8039	20.9718	1.72804e-05	0.000465952	-1.13081
A0A0H2VC29	CDP-diacylglycerol--serine O-phosphatidyltransferase OS=Escherichia coli O6:H1 (strain CFT073 / ATCC 700928 / UPEC) OX=199310 GN=pssA PE=3 SV=1	pssA	20.7568	20.9706	20.8516	20.8202	20.9157	20.7191	20.7465	20.8046	0.426451	0.540849	-0.0533168
P0AAH1	Phosphate import ATP-binding protein PstB OS=Escherichia coli O6:H1 (strain CFT073 / ATCC 700928 / UPEC) OX=199310 GN=pstB PE=3 SV=2	pstB	19.1797	19.7355	19.3529	18.8496	19.7832	19.7899	19.5862	19.6726	0.0657209	0.159124	0.428539
A0A0H2VE55	Phosphate-binding protein PstS OS=Escherichia coli O6:H1 (strain CFT073 / ATCC 700928 / UPEC) OX=199310 GN=pstS PE=3 SV=1	pstS	20.8677	21.1092	20.9078	20.1711	21.1815	21.296	21.0805	21.159	0.0945537	0.202272	0.415291
A0A0H2V9A8	Phosphate acetyltransferase OS=Escherichia coli O6:H1 (strain CFT073 / ATCC 700928 / UPEC) OX=199310 GN=pta PE=3 SV=1	pta	24.6123	25.1521	24.8544	24.3676	25.0345	25.1842	24.7505	25.0012	0.243864	0.367704	0.245993
P0A7D2	Peptidyl-tRNA hydrolase OS=Escherichia coli O6:H1 (strain CFT073 / ATCC 700928 / UPEC) OX=199310 GN=pth PE=3 SV=1	pth	20.538	20.9757	20.7862	21.0107	20.9769	21.2188	20.7148	20.8743	0.463503	0.573725	0.118516
Q8CVS2	Protease 3 OS=Escherichia coli O6:H1 (strain CFT073 / ATCC 700928 / UPEC) OX=199310 GN=ptrA PE=3 SV=1	ptrA	17.9874	18.2568	18.161	18.1232	19.0763	18.6288	18.8847	18.7268	0.000818204	0.00647272	0.697098
P69787	PTS system glucose-specific EIICB component OS=Escherichia coli O6:H1 (strain CFT073 / ATCC 700928 / UPEC) OX=199310 GN=ptsG PE=3 SV=1	ptsG	20.4966	20.5393	20.395	18.9292	20.8306	20.4442	20.5573	20.6706	0.225759	0.350168	0.535604
P0AA05	Phosphocarrier protein HPr OS=Escherichia coli O6:H1 (strain CFT073 / ATCC 700928 / UPEC) OX=199310 GN=ptsH PE=3 SV=1	ptsH	25.1216	24.579	24.9795	23.2961	24.7947	24.1733	24.6003	24.5969	0.91718	0.940728	0.0472485
A0A0H2VBQ5	Phosphoenolpyruvate-protein phosphotransferase OS=Escherichia coli O6:H1 (strain CFT073 / ATCC 700928 / UPEC) OX=199310 GN=ptsI PE=3 SV=1	ptsI	23.9881	24.1778	24.0761	24.0252	24.3469	24.2728	24.166	24.196	0.0214134	0.074584	0.178621
A0A0H2VBA3	Nitrogen regulatory IIA protein OS=Escherichia coli O6:H1 (strain CFT073 / ATCC 700928 / UPEC) OX=199310 GN=ptsN PE=4 SV=1	ptsN	18.9705	18.9844	19.3476	19.158	19.4183	19.2491	19.3461	19.258	0.0817333	0.181908	0.202763
A0A0H2VA61	Phosphoenolpyruvate--protein phosphotransferase OS=Escherichia coli O6:H1 (strain CFT073 / ATCC 700928 / UPEC) OX=199310 GN=ptsP PE=3 SV=1	ptsP	18.3282	18.4247	18.605	18.211	18.4911	18.1832	18.2113	18.3565	0.484095	0.589173	-0.0816927
P0A7D5	Adenylosuccinate synthetase OS=Escherichia coli O6:H1 (strain CFT073 / ATCC 700928 / UPEC) OX=199310 GN=purA PE=3 SV=2	purA	24.4724	24.6808	24.6649	24.6283	24.506	24.6596	24.4093	24.3596	0.167207	0.292658	-0.127994
P0AB90	Adenylosuccinate lyase OS=Escherichia coli O6:H1 (strain CFT073 / ATCC 700928 / UPEC) OX=199310 GN=purB PE=3 SV=1	purB	23.1422	23.3187	23.1122	23.1313	23.4193	23.3414	23.3569	23.4336	0.00720191	0.0340493	0.211693
P0A7D8	Phosphoribosylaminoimidazole-succinocarboxamide synthase OS=Escherichia coli O6:H1 (strain CFT073 / ATCC 700928 / UPEC) OX=199310 GN=purC PE=3 SV=1	purC	24.5093	24.8033	24.6332	24.2132	24.8873	24.974	24.7153	24.6855	0.100737	0.210745	0.275741
Q8FB69	Phosphoribosylamine--glycine ligase OS=Escherichia coli O6:H1 (strain CFT073 / ATCC 700928 / UPEC) OX=199310 GN=purD PE=3 SV=1	purD	23.5848	23.6089	23.4816	22.4073	23.1212	23.147	23.0467	23.0547	0.561615	0.657843	-0.178227
A0A0H2V503	N5-carboxyaminoimidazole ribonucleotide mutase OS=Escherichia coli O6:H1 (strain CFT073 / ATCC 700928 / UPEC) OX=199310 GN=purE PE=3 SV=1	purE	22.0926	22.1649	22.3683	22.038	22.1581	22.123	22.2245	21.9117	0.556239	0.653101	-0.0616371
A0A0H2V934	Amidophosphoribosyltransferase OS=Escherichia coli O6:H1 (strain CFT073 / ATCC 700928 / UPEC) OX=199310 GN=purF PE=3 SV=1	purF	23.6951	23.727	23.6716	23.7517	23.7686	23.4731	23.6254	23.5892	0.175705	0.302888	-0.0972833
Q8FB68	Bifunctional purine biosynthesis protein PurH OS=Escherichia coli O6:H1 (strain CFT073 / ATCC 700928 / UPEC) OX=199310 GN=purH PE=3 SV=1	purH	24.9018	25.1046	25.0095	24.9868	24.7429	24.6254	24.4884	24.5211	0.00123354	0.00870524	-0.406209
A0A0H2V5N2	N5-carboxyaminoimidazole ribonucleotide synthase OS=Escherichia coli O6:H1 (strain CFT073 / ATCC 700928 / UPEC) OX=199310 GN=purK PE=3 SV=1	purK	19.8545	20.2928	20.2749	19.7895	20.1669	20.2356	20.2113	20.1538	0.344137	0.462126	0.139003
Q8FF26	Phosphoribosylformylglycinamidine synthase OS=Escherichia coli O6:H1 (strain CFT073 / ATCC 700928 / UPEC) OX=199310 GN=purL PE=3 SV=3	purL	23.5414	23.6399	23.7184	23.7215	23.5499	23.3626	23.501	23.463	0.0184798	0.0672681	-0.186178
Q8FF72	Phosphoribosylformylglycinamidine cyclo-ligase OS=Escherichia coli O6:H1 (strain CFT073 / ATCC 700928 / UPEC) OX=199310 GN=purM PE=3 SV=3	purM	23.4992	23.6457	23.5596	23.1896	23.5193	23.2435	23.4564	23.4342	0.621767	0.70791	-0.060167
A0A0H2V9D8	Phosphoribosylglycinamide formyltransferase OS=Escherichia coli O6:H1 (strain CFT073 / ATCC 700928 / UPEC) OX=199310 GN=purN PE=3 SV=1	purN	19.0869	18.9293	19.0332	17.5932	18.7764	18.5	18.8191	18.7836	0.876641	0.909463	0.0590995
Q8FH72	HTH-type transcriptional repressor PurR OS=Escherichia coli O6:H1 (strain CFT073 / ATCC 700928 / UPEC) OX=199310 GN=purR PE=3 SV=1	purR	20.7534	20.9515	20.6697	20.8149	21.2408	21.366	21.0695	21.241	0.00226922	0.0138935	0.431913
P0A440	Formyltetrahydrofolate deformylase OS=Escherichia coli O6:H1 (strain CFT073 / ATCC 700928 / UPEC) OX=199310 GN=purU PE=3 SV=1	purU	21.2566	21.6735	21.7206	21.6215	21.798	21.808	21.612	21.8355	0.147333	0.269997	0.195359
A0A0H2V5V1	Bifunctional protein PutA OS=Escherichia coli O6:H1 (strain CFT073 / ATCC 700928 / UPEC) OX=199310 GN=putA PE=3 SV=1	putA	23.6381	23.7705	23.5074	23.5579	23.5701	23.572	23.6625	23.629	0.875984	0.909463	-0.0100445
A0A0H2V5Y5	Sodium/proline symporter OS=Escherichia coli O6:H1 (strain CFT073 / ATCC 700928 / UPEC) OX=199310 GN=putP PE=3 SV=1	putP	19.1941	19.5649	19.2459	16.2865	18.7209	18.9049	18.5486	18.4981	0.905812	0.93191	0.095277
Q8FJU6	5-oxoprolinase subunit A OS=Escherichia coli O6:H1 (strain CFT073 / ATCC 700928 / UPEC) OX=199310 GN=pxpA PE=3 SV=1	pxpA	18.153	17.8281	18.2893	18.4553	18.4777	18.3167	18.5371	18.2764	0.184162	0.310675	0.220548
A0A0H2V7Z8	Pyruvate kinase OS=Escherichia coli O6:H1 (strain CFT073 / ATCC 700928 / UPEC) OX=199310 GN=pykA PE=3 SV=1	pykA	24.1461	24.4178	24.2709	24.2336	24.2334	24.1077	23.9439	24.028	0.0648242	0.158559	-0.188866
A0A0H2V7N8	Pyruvate kinase OS=Escherichia coli O6:H1 (strain CFT073 / ATCC 700928 / UPEC) OX=199310 GN=pykF PE=3 SV=1	pykF	24.6751	24.7402	24.6272	24.6223	24.6486	24.682	24.4234	24.4487	0.160437	0.284961	-0.115521
P0A787	Aspartate carbamoyltransferase catalytic subunit OS=Escherichia coli O6:H1 (strain CFT073 / ATCC 700928 / UPEC) OX=199310 GN=pyrB PE=3 SV=2	pyrB	21.8793	21.9502	22.1046	22.1854	21.4084	21.0878	21.3792	21.3564	0.000398413	0.00381235	-0.721905
Q8FIR2	Dihydroorotase OS=Escherichia coli O6:H1 (strain CFT073 / ATCC 700928 / UPEC) OX=199310 GN=pyrC PE=3 SV=3	pyrC	22.7448	22.9628	22.898	22.7224	23.1388	23.1274	22.9387	22.9472	0.0425716	0.120193	0.206019
Q8FJ91	Dihydroorotate dehydrogenase (quinone) OS=Escherichia coli O6:H1 (strain CFT073 / ATCC 700928 / UPEC) OX=199310 GN=pyrD PE=3 SV=2	pyrD	20.3985	20.8719	20.8849	20.6208	20.9818	20.8738	20.687	20.5866	0.56797	0.662494	0.0882822
P0A7E4	Orotate phosphoribosyltransferase OS=Escherichia coli O6:H1 (strain CFT073 / ATCC 700928 / UPEC) OX=199310 GN=pyrE PE=3 SV=2	pyrE	21.1157	21.1144	21.2328	21.1695	21.3233	20.9206	21.0814	21.1757	0.724993	0.796999	-0.0328053
Q8FHU2	Orotidine 5'-phosphate decarboxylase OS=Escherichia coli O6:H1 (strain CFT073 / ATCC 700928 / UPEC) OX=199310 GN=pyrF PE=3 SV=2	pyrF	22.4316	22.5388	22.7896	22.2806	22.9062	22.8614	22.6899	22.6844	0.0642045	0.157948	0.275321
P0A7E6	CTP synthase OS=Escherichia coli O6:H1 (strain CFT073 / ATCC 700928 / UPEC) OX=199310 GN=pyrG PE=3 SV=2	pyrG	23.8515	23.9466	23.996	23.6056	23.9489	23.8464	23.7772	23.6852	0.742328	0.811382	-0.0355093
P0A7F0	Uridylate kinase OS=Escherichia coli O6:H1 (strain CFT073 / ATCC 700928 / UPEC) OX=199310 GN=pyrH PE=3 SV=2	pyrH	23.6863	23.7596	23.9873	23.96	24.1614	23.9736	24.0271	24.121	0.0407645	0.116117	0.222444
P0A7F4	Aspartate carbamoyltransferase regulatory chain OS=Escherichia coli O6:H1 (strain CFT073 / ATCC 700928 / UPEC) OX=199310 GN=pyrI PE=3 SV=2	pyrI	22.0191	22.2796	21.9943	21.7389	21.814	21.7335	21.7372	21.7552	0.0688112	0.161585	-0.247999
P0AA54	Protein QmcA OS=Escherichia coli O6:H1 (strain CFT073 / ATCC 700928 / UPEC) OX=199310 GN=qmcA PE=3 SV=1	qmcA	18.7408	19.288	19.1194	19.1262	19.2877	19.274	19.1434	19.185	0.250968	0.375161	0.153882
A0A0H2VFP6	Quinone oxidoreductase OS=Escherichia coli O6:H1 (strain CFT073 / ATCC 700928 / UPEC) OX=199310 GN=qor PE=3 SV=1	qor	20.6782	20.8069	20.6958	20.7785	20.0629	19.8231	19.9895	20.1031	3.81858e-05	0.000762762	-0.745174
Q8FKC5	S-adenosylmethionine:tRNA ribosyltransferase-isomerase OS=Escherichia coli O6:H1 (strain CFT073 / ATCC 700928 / UPEC) OX=199310 GN=queA PE=3 SV=1	queA	17.5321	18.4492	19.5175	19.6186	18.6508	17.9443	18.4354	18.1978	0.395116	0.511251	-0.472292
Q8FKA4	7-cyano-7-deazaguanine synthase OS=Escherichia coli O6:H1 (strain CFT073 / ATCC 700928 / UPEC) OX=199310 GN=queC PE=3 SV=1	queC	19.4497	19.7968	19.6593	19.5546	19.7475	19.6581	19.7265	19.9527	0.160837	0.285022	0.156086
Q8FEF7	NADPH-dependent 7-cyano-7-deazaguanine reductase OS=Escherichia coli O6:H1 (strain CFT073 / ATCC 700928 / UPEC) OX=199310 GN=queF PE=3 SV=1	queF	19.8983	19.6959	19.9555	19.8149	19.4587	19.4856	19.3844	19.8128	0.032452	0.0993454	-0.305741
Q8FL92	RNA polymerase-associated protein RapA OS=Escherichia coli O6:H1 (strain CFT073 / ATCC 700928 / UPEC) OX=199310 GN=rapA PE=3 SV=3	rapA	20.6892	20.775	20.6921	20.1522	20.6551	20.3258	20.523	20.4512	0.597795	0.689784	-0.0883783
P0A895	RNase adapter protein RapZ OS=Escherichia coli O6:H1 (strain CFT073 / ATCC 700928 / UPEC) OX=199310 GN=rapZ PE=3 SV=1	rapZ	19.7628	19.8634	20.0071	19.9129	20.0734	19.8896	19.7889	19.8759	0.803666	0.854856	0.0204041
P0AAZ5	Replication-associated recombination protein A OS=Escherichia coli O6:H1 (strain CFT073 / ATCC 700928 / UPEC) OX=199310 GN=rarA PE=3 SV=1	rarA	18.1279	17.9977	17.685	16.8969	18.0623	18.2364	18.0199	17.9824	0.207086	0.332567	0.398373
Q8FBS5	ATPase RavA OS=Escherichia coli O6:H1 (strain CFT073 / ATCC 700928 / UPEC) OX=199310 GN=ravA PE=3 SV=2	ravA	18.3501	18.381	18.2901	18.3311	17.9997	17.9962	17.5723	17.9802	0.00552724	0.0273272	-0.450996
P0A7G3	Ribosome-binding factor A OS=Escherichia coli O6:H1 (strain CFT073 / ATCC 700928 / UPEC) OX=199310 GN=rbfA PE=3 SV=2	rbfA	20.41	20.8249	20.5242	20.3088	20.4608	20.7546	20.4859	20.4847	0.83007	0.875738	0.0294986
Q8FFK8	Ribonuclease BN OS=Escherichia coli O6:H1 (strain CFT073 / ATCC 700928 / UPEC) OX=199310 GN=rbn PE=3 SV=1	rbn	18.0447	18.3481	18.2008	18.1439	18.4107	18.4708	18.3277	18.2517	0.0631324	0.15617	0.180823
A0A0H2VE59	D-ribose-binding periplasmic protein OS=Escherichia coli O6:H1 (strain CFT073 / ATCC 700928 / UPEC) OX=199310 GN=rbsB PE=4 SV=1	rbsB	23.4219	23.6378	23.2149	22.9227	22.9321	23.3569	22.9338	22.9841	0.226141	0.350168	-0.247592
A0A0H2VCH0	Ribokinase OS=Escherichia coli O6:H1 (strain CFT073 / ATCC 700928 / UPEC) OX=199310 GN=rbsK PE=3 SV=1	rbsK	20.1466	19.7713	20.5993	20.4271	19.5978	19.1494	19.8491	19.6112	0.0258353	0.0852991	-0.684205
P64535	Nickel/cobalt homeostasis protein RcnB OS=Escherichia coli O6:H1 (strain CFT073 / ATCC 700928 / UPEC) OX=199310 GN=rcnB PE=3 SV=1	rcnB	17.8449	18.0705	18.0437	16.6111	18.7137	18.9396	18.8676	18.8844	0.0137086	0.054016	1.20881
P69408	Transcriptional regulatory protein RcsB OS=Escherichia coli O6:H1 (strain CFT073 / ATCC 700928 / UPEC) OX=199310 GN=rcsB PE=3 SV=1	rcsB	21.6029	21.7143	21.83	21.7871	21.7559	21.5627	21.6457	21.5523	0.178183	0.304206	-0.104405
P69412	Outer membrane lipoprotein RcsF OS=Escherichia coli O6:H1 (strain CFT073 / ATCC 700928 / UPEC) OX=199310 GN=rcsF PE=3 SV=1	rcsF	21.3573	21.8547	21.3654	18.3986	21.9381	22.0343	22.0186	22.091	0.157709	0.283485	1.27651
Q8FE27	dITP/XTP pyrophosphatase OS=Escherichia coli O6:H1 (strain CFT073 / ATCC 700928 / UPEC) OX=199310 GN=rdgB PE=3 SV=1	rdgB	19.0816	19.2432	19.354	17.253	19.5231	19.2272	19.2633	19.253	0.28846	0.409978	0.583693
Q8FKD5	Recombination-associated protein RdgC OS=Escherichia coli O6:H1 (strain CFT073 / ATCC 700928 / UPEC) OX=199310 GN=rdgC PE=3 SV=2	rdgC	20.5748	21.0609	20.7831	19.7693	21.1866	21.3151	21.0157	21.2326	0.0655257	0.159065	0.640496
P0A7G7	Protein RecA OS=Escherichia coli O6:H1 (strain CFT073 / ATCC 700928 / UPEC) OX=199310 GN=recA PE=3 SV=2	recA	22.7805	23.109	22.7285	22.426	22.9684	23.1992	23.0615	23.0169	0.0893156	0.193396	0.300511
A0A0H2VBR6	RecBCD enzyme subunit RecC OS=Escherichia coli O6:H1 (strain CFT073 / ATCC 700928 / UPEC) OX=199310 GN=recC PE=3 SV=1	recC	18.1761	18.0738	18.0487	18.0821	18.1835	17.73	17.726	17.7162	0.073358	0.168624	-0.256242
P0A7H7	Recombination protein RecR OS=Escherichia coli O6:H1 (strain CFT073 / ATCC 700928 / UPEC) OX=199310 GN=recR PE=3 SV=1	recR	16.7634	17.2215	17.1462	16.4589	17.5941	17.2532	17.2751	17.1264	0.0874828	0.191214	0.414682
P0AG21	GTP pyrophosphokinase OS=Escherichia coli O6:H1 (strain CFT073 / ATCC 700928 / UPEC) OX=199310 GN=relA PE=3 SV=1	relA	20.3229	20.5876	20.3991	20.1657	20.4796	20.6794	20.6319	20.4965	0.0901942	0.194835	0.203001
A0A0H2VE70	ATP-dependent DNA helicase Rep OS=Escherichia coli O6:H1 (strain CFT073 / ATCC 700928 / UPEC) OX=199310 GN=rep PE=3 SV=1	rep	16.1139	16.3923	16.41	16.3889	16.4782	16.3895	16.1886	16.3741	0.748854	0.81517	0.0313266
A0A0H2VET1	ADP-heptose--LPS heptosyltransferase II OS=Escherichia coli O6:H1 (strain CFT073 / ATCC 700928 / UPEC) OX=199310 GN=rfaF PE=4 SV=1	rfaF	18.1987	18.5563	18.6109	18.5977	18.3988	18.11	18.3473	18.558	0.348011	0.466154	-0.137395
Q8FBI4	Transcription antitermination protein RfaH OS=Escherichia coli O6:H1 (strain CFT073 / ATCC 700928 / UPEC) OX=199310 GN=rfaH PE=1 SV=1	rfaH	18.1675	18.0608	17.9061	17.9715	18.0839	18.3529	18.2198	18.0552	0.139291	0.26064	0.151481
A0A0H2VEU0	Lipopolysaccharide core biosynthesis glycosyl transferase rfaQ OS=Escherichia coli O6:H1 (strain CFT073 / ATCC 700928 / UPEC) OX=199310 GN=rfaQ PE=4 SV=1	rfaQ	17.6303	17.7344	18.2167	17.7061	17.8262	17.3478	17.6993	17.6337	0.288252	0.409978	-0.195093
A0A0H2VE75	dTDP-glucose 4,6-dehydratase OS=Escherichia coli O6:H1 (strain CFT073 / ATCC 700928 / UPEC) OX=199310 GN=rffG PE=3 SV=1	rffG	17.8559	18.4955	18.4772	16.4642	18.805	18.7133	18.6689	18.8045	0.101199	0.211393	0.924704
A0A0H2VCI5	Glucose-1-phosphate thymidylyltransferase OS=Escherichia coli O6:H1 (strain CFT073 / ATCC 700928 / UPEC) OX=199310 GN=rffH PE=3 SV=1	rffH	17.2727	17.645	17.1242	17.374	17.7964	18.0156	17.9061	17.9919	0.00312022	0.017401	0.573511
P0A8J9	ATP-dependent RNA helicase RhlB OS=Escherichia coli O6:H1 (strain CFT073 / ATCC 700928 / UPEC) OX=199310 GN=rhlB PE=3 SV=2	rhlB	19.4981	20.0452	19.77	17.0754	20.0095	20.0993	19.8206	19.9599	0.248955	0.373199	0.875168
A0A0H2V5F2	ATP-dependent RNA helicase RhlE OS=Escherichia coli O6:H1 (strain CFT073 / ATCC 700928 / UPEC) OX=199310 GN=rhlE PE=3 SV=1	rhlE	18.9295	19.26	18.9396	18.6834	19.1727	18.7185	19.0893	19.0261	0.763689	0.827967	0.0485199
P0AG31	Transcription termination factor Rho OS=Escherichia coli O6:H1 (strain CFT073 / ATCC 700928 / UPEC) OX=199310 GN=rho PE=3 SV=1	rho	22.8614	23.1678	22.9494	22.9679	23.1756	23.366	23.2935	23.3189	0.00750604	0.0350721	0.301884
Q8FHU5	GTP cyclohydrolase-2 OS=Escherichia coli O6:H1 (strain CFT073 / ATCC 700928 / UPEC) OX=199310 GN=ribA PE=3 SV=2	ribA	19.7384	19.2858	19.4983	19.4851	19.6772	19.4727	19.6274	19.3942	0.73102	0.801214	0.0409627
Q8FDH9	3,4-dihydroxy-2-butanone 4-phosphate synthase OS=Escherichia coli O6:H1 (strain CFT073 / ATCC 700928 / UPEC) OX=199310 GN=ribB PE=3 SV=1	ribB	21.6869	21.7612	21.9158	21.5052	21.7396	21.6793	21.7357	21.7868	0.844528	0.885535	0.0180293
A0A0H2V4V3	Riboflavin biosynthesis protein RibD OS=Escherichia coli O6:H1 (strain CFT073 / ATCC 700928 / UPEC) OX=199310 GN=ribD PE=3 SV=1	ribD	19.775	20.3447	20.126	17.4969	20.3742	20.5423	20.2182	20.2842	0.213504	0.338472	0.91908
A0A0H2V7K6	Riboflavin synthase OS=Escherichia coli O6:H1 (strain CFT073 / ATCC 700928 / UPEC) OX=199310 GN=ribE PE=4 SV=1	ribE	21.4915	21.8695	21.7093	21.1521	21.6962	21.907	21.6678	21.6901	0.305681	0.427739	0.184703
P0AG41	Bifunctional riboflavin kinase/FMN adenylyltransferase OS=Escherichia coli O6:H1 (strain CFT073 / ATCC 700928 / UPEC) OX=199310 GN=ribF PE=3 SV=1	ribF	19.5207	19.7253	19.9041	20.0156	19.372	19.262	19.3626	19.3088	0.00580439	0.0284522	-0.465056
P61715	6,7-dimethyl-8-ribityllumazine synthase OS=Escherichia coli O6:H1 (strain CFT073 / ATCC 700928 / UPEC) OX=199310 GN=ribH PE=3 SV=1	ribH	23.9608	23.8589	24.0987	23.7272	24.1674	23.9003	23.9588	23.7401	0.806631	0.856028	0.030255
Q8FJY8	Pyrimidine-specific ribonucleoside hydrolase RihA OS=Escherichia coli O6:H1 (strain CFT073 / ATCC 700928 / UPEC) OX=199310 GN=rihA PE=3 SV=2	rihA	21.1285	21.2051	21.3124	21.0341	20.9387	20.5917	20.8241	20.7393	0.00554068	0.0273272	-0.396537
P0C0W2	Non-specific ribonucleoside hydrolase RihC OS=Escherichia coli O6:H1 (strain CFT073 / ATCC 700928 / UPEC) OX=199310 GN=rihC PE=3 SV=1	rihC	20.7454	20.6209	20.8815	20.8559	20.7556	20.1561	20.4352	20.3479	0.043885	0.121748	-0.352229
A0A0H2V683	Ribosomal-protein-alanine acetyltransferase OS=Escherichia coli O6:H1 (strain CFT073 / ATCC 700928 / UPEC) OX=199310 GN=rimJ PE=4 SV=1	rimJ	18.1703	18.5252	18.1688	17.3858	18.29	17.9254	17.8044	17.7746	0.685758	0.76312	-0.113941
A0A0H2V7G8	Ribosomal-protein-serine acetyltransferase OS=Escherichia coli O6:H1 (strain CFT073 / ATCC 700928 / UPEC) OX=199310 GN=rimL PE=4 SV=1	rimL	18.4442	18.9402	18.6555	18.6034	18.2908	18.4494	18.6706	18.3928	0.159859	0.284701	-0.209929
P0A7X7	Ribosome maturation factor RimM OS=Escherichia coli O6:H1 (strain CFT073 / ATCC 700928 / UPEC) OX=199310 GN=rimM PE=3 SV=1	rimM	20.8741	21.0311	20.9599	20.8284	21.1384	21.4317	21.1645	21.1045	0.0169425	0.0632574	0.28642
Q8FJK5	Ribosomal protein S12 methylthiotransferase RimO OS=Escherichia coli O6:H1 (strain CFT073 / ATCC 700928 / UPEC) OX=199310 GN=rimO PE=3 SV=1	rimO	21.2778	21.5448	21.2086	20.1026	21.4436	21.2731	21.5252	21.538	0.251634	0.375453	0.411495
P0A8A9	Ribosome maturation factor RimP OS=Escherichia coli O6:H1 (strain CFT073 / ATCC 700928 / UPEC) OX=199310 GN=rimP PE=3 SV=1	rimP	16.3204	16.4504	17.1729	15.4439	16.7284	16.9713	17.1756	16.9576	0.1461	0.269805	0.61131
P63178	23S rRNA (guanosine-2'-O-)-methyltransferase RlmB OS=Escherichia coli O6:H1 (strain CFT073 / ATCC 700928 / UPEC) OX=199310 GN=rlmB PE=3 SV=1	rlmB	19.4551	19.3664	19.6113	19.0471	19.4802	19.3269	19.5627	19.6599	0.358555	0.476285	0.137449
Q8FJE7	23S rRNA (uracil(747)-C(5))-methyltransferase RlmC OS=Escherichia coli O6:H1 (strain CFT073 / ATCC 700928 / UPEC) OX=199310 GN=rlmC PE=3 SV=1	rlmC	16.6117	17.2162	16.7645	16.3041	17.3579	17.5746	17.1706	17.2836	0.0242849	0.0816995	0.622553
P0C0R9	Ribosomal RNA large subunit methyltransferase E OS=Escherichia coli O6:H1 (strain CFT073 / ATCC 700928 / UPEC) OX=199310 GN=rlmE PE=3 SV=1	rlmE	19.9071	20.3782	20.1968	20.1615	20.4849	20.5318	20.2948	20.4577	0.0427695	0.120336	0.281419
Q8FJM4	Ribosomal RNA large subunit methyltransferase F OS=Escherichia coli O6:H1 (strain CFT073 / ATCC 700928 / UPEC) OX=199310 GN=rlmF PE=3 SV=2	rlmF	19.0233	19.4958	19.1183	19.0114	19.5437	19.7685	19.3053	19.4854	0.0499523	0.133485	0.363535
Q8FDE5	Ribosomal RNA large subunit methyltransferase G OS=Escherichia coli O6:H1 (strain CFT073 / ATCC 700928 / UPEC) OX=199310 GN=rlmG PE=3 SV=1	rlmG	19.5738	19.8639	19.809	19.7179	19.4869	19.6134	19.4238	19.5812	0.0313267	0.0963508	-0.214858
P0A8I9	Ribosomal RNA large subunit methyltransferase H OS=Escherichia coli O6:H1 (strain CFT073 / ATCC 700928 / UPEC) OX=199310 GN=rlmH PE=3 SV=1	rlmH	18.968	19.003	18.9182	18.8849	19.1456	19.1448	18.9962	18.9722	0.0643455	0.157948	0.121156
Q8FJ71	Ribosomal RNA large subunit methyltransferase I OS=Escherichia coli O6:H1 (strain CFT073 / ATCC 700928 / UPEC) OX=199310 GN=rlmI PE=3 SV=1	rlmI	20.8436	21.0454	20.7564	20.7726	21.095	21.0458	20.6996	20.9471	0.434171	0.54803	0.0923598
Q8FJ88	Ribosomal RNA large subunit methyltransferase K/L OS=Escherichia coli O6:H1 (strain CFT073 / ATCC 700928 / UPEC) OX=199310 GN=rlmL PE=3 SV=1	rlmL	19.625	20.0223	19.654	18.3989	19.882	20.1466	19.9039	19.9832	0.173698	0.301052	0.553836
Q8FEE5	Ribosomal RNA large subunit methyltransferase M OS=Escherichia coli O6:H1 (strain CFT073 / ATCC 700928 / UPEC) OX=199310 GN=rlmM PE=3 SV=1	rlmM	18.9066	19.0885	18.9749	18.8659	19.0337	19.1568	18.7429	18.9086	0.9885	0.990757	0.00151753
Q8FF55	Dual-specificity RNA methyltransferase RlmN OS=Escherichia coli O6:H1 (strain CFT073 / ATCC 700928 / UPEC) OX=199310 GN=rlmN PE=3 SV=1	rlmN	19.7736	20.0814	20.0299	19.3762	20.1502	20.1798	19.9872	20.0845	0.137932	0.259313	0.285152
A0A0H2V558	Endolytic peptidoglycan transglycosylase RlpA OS=Escherichia coli O6:H1 (strain CFT073 / ATCC 700928 / UPEC) OX=199310 GN=rlpA PE=3 SV=1	rlpA	22.2356	22.3529	22.394	22.1741	22.6498	22.3131	22.607	22.451	0.0577722	0.147241	0.216062
Q8FHV4	Ribosomal large subunit pseudouridine synthase B OS=Escherichia coli O6:H1 (strain CFT073 / ATCC 700928 / UPEC) OX=199310 GN=rluB PE=3 SV=1	rluB	19.3649	20.2492	19.9637	18.7372	20.2375	20.3303	20.0344	20.1947	0.118925	0.236282	0.620484
Q8FIP7	Ribosomal large subunit pseudouridine synthase C OS=Escherichia coli O6:H1 (strain CFT073 / ATCC 700928 / UPEC) OX=199310 GN=rluC PE=3 SV=1	rluC	17.9107	18.7043	18.3398	18.5789	18.7613	18.9259	18.6771	18.1208	0.372873	0.488403	0.237844
P65834	Ribosomal large subunit pseudouridine synthase D OS=Escherichia coli O6:H1 (strain CFT073 / ATCC 700928 / UPEC) OX=199310 GN=rluD PE=3 SV=2	rluD	20.9031	20.9064	21.137	23.4234	20.668	21.2351	21.255	20.542	0.337564	0.454696	-0.667451
A0A0H2V547	Ribonuclease I OS=Escherichia coli O6:H1 (strain CFT073 / ATCC 700928 / UPEC) OX=199310 GN=rna PE=3 SV=1	rna	17.7565	18.0168	17.8633	16.6332	17.9024	17.7787	17.603	17.5331	0.689961	0.766003	0.136897
Q8FHT6	Exoribonuclease 2 OS=Escherichia coli O6:H1 (strain CFT073 / ATCC 700928 / UPEC) OX=199310 GN=rnb PE=3 SV=1	rnb	21.7734	22.0097	21.9081	21.619	22.2376	22.3193	22.1714	22.1649	0.00508708	0.0256206	0.39578
P0A7Y1	Ribonuclease 3 OS=Escherichia coli O6:H1 (strain CFT073 / ATCC 700928 / UPEC) OX=199310 GN=rnc PE=3 SV=1	rnc	19.0441	19.5767	19.2253	18.2849	19.3697	19.6479	19.3547	19.546	0.163879	0.288544	0.446855
A0A0H2V985	Ribonuclease D OS=Escherichia coli O6:H1 (strain CFT073 / ATCC 700928 / UPEC) OX=199310 GN=rnd PE=3 SV=1	rnd	17.5509	17.5747	17.6428	17.403	17.8128	17.7242	17.6604	17.7584	0.0167775	0.0627878	0.196127
A0A0H2V8D9	Ribonuclease E OS=Escherichia coli O6:H1 (strain CFT073 / ATCC 700928 / UPEC) OX=199310 GN=rne PE=3 SV=1	rne	22.7164	23.1656	22.9698	22.4398	23.1669	23.3299	23.0818	23.2562	0.0594823	0.149546	0.385782
P0A9J1	Ribonuclease G OS=Escherichia coli O6:H1 (strain CFT073 / ATCC 700928 / UPEC) OX=199310 GN=rng PE=3 SV=2	rng	19.8235	20.2803	19.9582	19.7166	20.3971	20.4334	20.5448	19.8445	0.119821	0.237561	0.360297
P0AFW5	Regulator of nucleoside diphosphate kinase OS=Escherichia coli O6:H1 (strain CFT073 / ATCC 700928 / UPEC) OX=199310 GN=rnk PE=3 SV=1	rnk	20.5115	20.9163	20.8204	19.8416	20.6487	20.8636	20.4728	20.4694	0.737903	0.807649	0.0911846
P66681	Ribonuclease T OS=Escherichia coli O6:H1 (strain CFT073 / ATCC 700928 / UPEC) OX=199310 GN=rnt PE=3 SV=1	rnt	18.9966	19.3498	19.1901	17.5794	19.4309	19.2907	19.331	19.3129	0.216766	0.34132	0.562399
A0A0H2VEC3	Right origin-binding protein OS=Escherichia coli O6:H1 (strain CFT073 / ATCC 700928 / UPEC) OX=199310 GN=rob PE=4 SV=1	rob	19.7859	19.3383	19.8902	19.328	19.588	19.2691	19.4178	19.4254	0.357476	0.475299	-0.160519
Q8FF56	Cytoskeleton protein RodZ OS=Escherichia coli O6:H1 (strain CFT073 / ATCC 700928 / UPEC) OX=199310 GN=rodZ PE=3 SV=1	rodZ	21.1331	21.4186	21.0951	19.8005	21.3174	21.5271	21.4056	21.472	0.169105	0.295333	0.568715
P0AG08	Ribulose-phosphate 3-epimerase OS=Escherichia coli O6:H1 (strain CFT073 / ATCC 700928 / UPEC) OX=199310 GN=rpe PE=3 SV=1	rpe	21.2022	20.6861	21.3371	21.0087	21.0666	20.6451	20.9805	20.798	0.315428	0.438689	-0.185961
P66679	Ribonuclease PH OS=Escherichia coli O6:H1 (strain CFT073 / ATCC 700928 / UPEC) OX=199310 GN=rph PE=3 SV=1	rph	21.0234	21.4853	21.1844	20.7576	21.3452	21.5998	21.3441	21.471	0.0929219	0.199047	0.327352
P0A7Z1	Ribose-5-phosphate isomerase A OS=Escherichia coli O6:H1 (strain CFT073 / ATCC 700928 / UPEC) OX=199310 GN=rpiA PE=3 SV=1	rpiA	23.2764	23.0328	23.4884	23.1478	23.1611	22.9202	23.1396	22.9905	0.157674	0.283485	-0.183528
P0ACS8	HTH-type transcriptional regulator RpiR OS=Escherichia coli O6:H1 (strain CFT073 / ATCC 700928 / UPEC) OX=199310 GN=rpiR PE=3 SV=1	rpiR	18.1558	18.9895	18.4615	18.6378	18.7844	18.8239	18.6043	18.5239	0.537793	0.638954	0.122979
P0A7L1	50S ribosomal protein L1 OS=Escherichia coli O6:H1 (strain CFT073 / ATCC 700928 / UPEC) OX=199310 GN=rplA PE=3 SV=2	rplA	25.153	25.6696	25.547	21.5332	25.9201	26.2114	25.7562	25.7333	0.200088	0.325602	1.42954
P60423	50S ribosomal protein L2 OS=Escherichia coli O6:H1 (strain CFT073 / ATCC 700928 / UPEC) OX=199310 GN=rplB PE=3 SV=2	rplB	26.0787	26.4253	26.1975	22.699	26.4287	26.3614	26.403	26.4489	0.276927	0.402417	1.06038
P60439	50S ribosomal protein L3 OS=Escherichia coli O6:H1 (strain CFT073 / ATCC 700928 / UPEC) OX=199310 GN=rplC PE=3 SV=1	rplC	25.8326	25.9532	25.9266	25.0247	26.1723	26.1956	26.055	25.9581	0.121678	0.240052	0.410993
P60724	50S ribosomal protein L4 OS=Escherichia coli O6:H1 (strain CFT073 / ATCC 700928 / UPEC) OX=199310 GN=rplD PE=3 SV=1	rplD	24.4625	24.8425	24.7505	24.081	25.1525	25.3045	25.0023	25.0041	0.0203338	0.0722076	0.581761
P62400	50S ribosomal protein L5 OS=Escherichia coli O6:H1 (strain CFT073 / ATCC 700928 / UPEC) OX=199310 GN=rplE PE=3 SV=2	rplE	25.881	26.1985	26.1254	25.9167	26.2609	26.3385	26.2095	26.2815	0.025741	0.0851639	0.242195
P0AG56	50S ribosomal protein L6 OS=Escherichia coli O6:H1 (strain CFT073 / ATCC 700928 / UPEC) OX=199310 GN=rplF PE=3 SV=2	rplF	25.1351	25.0675	25.4092	24.6993	25.2497	25.0831	25.0622	24.8975	0.978236	0.984396	-0.00463477
P0A7R2	50S ribosomal protein L9 OS=Escherichia coli O6:H1 (strain CFT073 / ATCC 700928 / UPEC) OX=199310 GN=rplI PE=3 SV=1	rplI	25.5664	25.7796	25.4812	24.5359	25.8117	26.0426	25.8076	25.8048	0.111177	0.227298	0.525896
P0A7J4	50S ribosomal protein L10 OS=Escherichia coli O6:H1 (strain CFT073 / ATCC 700928 / UPEC) OX=199310 GN=rplJ PE=3 SV=2	rplJ	25.8773	26.2328	26.0226	25.4198	26.2874	26.5136	26.2497	26.2435	0.0556395	0.145281	0.435451
P0A7J8	50S ribosomal protein L11 OS=Escherichia coli O6:H1 (strain CFT073 / ATCC 700928 / UPEC) OX=199310 GN=rplK PE=3 SV=2	rplK	25.2012	25.5733	25.3639	24.0829	25.7492	25.9174	25.5976	25.5527	0.107417	0.22206	0.648903
P0A7K3	50S ribosomal protein L7/L12 OS=Escherichia coli O6:H1 (strain CFT073 / ATCC 700928 / UPEC) OX=199310 GN=rplL PE=3 SV=2	rplL	24.6153	24.982	24.5238	22.932	24.8462	25.187	24.8922	24.9451	0.177376	0.303476	0.704327
P0AA11	50S ribosomal protein L13 OS=Escherichia coli O6:H1 (strain CFT073 / ATCC 700928 / UPEC) OX=199310 GN=rplM PE=3 SV=1	rplM	25.1688	25.3985	25.2908	22.91	25.4735	25.3689	25.3733	25.3628	0.283389	0.406266	0.70261
P0ADY4	50S ribosomal protein L14 OS=Escherichia coli O6:H1 (strain CFT073 / ATCC 700928 / UPEC) OX=199310 GN=rplN PE=3 SV=1	rplN	25.2102	25.7436	25.6189	23.9808	25.859	25.9513	25.654	25.67	0.165592	0.290788	0.645229
P66071	50S ribosomal protein L15 OS=Escherichia coli O6:H1 (strain CFT073 / ATCC 700928 / UPEC) OX=199310 GN=rplO PE=3 SV=1	rplO	24.8169	25.4495	25.3324	21.0099	25.5941	25.6387	25.2524	25.3539	0.263678	0.388348	1.30762
P0ADY8	50S ribosomal protein L16 OS=Escherichia coli O6:H1 (strain CFT073 / ATCC 700928 / UPEC) OX=199310 GN=rplP PE=3 SV=1	rplP	25.417	25.6369	25.418	25.2586	25.9303	26.0987	25.8136	25.7797	0.00426391	0.0223401	0.472952
P0AG45	50S ribosomal protein L17 OS=Escherichia coli O6:H1 (strain CFT073 / ATCC 700928 / UPEC) OX=199310 GN=rplQ PE=3 SV=1	rplQ	25.1305	25.3499	25.249	24.6859	25.4134	25.346	25.2636	25.2813	0.189573	0.315232	0.222267
P0C019	50S ribosomal protein L18 OS=Escherichia coli O6:H1 (strain CFT073 / ATCC 700928 / UPEC) OX=199310 GN=rplR PE=3 SV=1	rplR	22.5764	22.8905	23.3904	19.8191	24.1275	24.6276	24.3137	24.2315	0.0371599	0.110374	2.15595
P0A7K7	50S ribosomal protein L19 OS=Escherichia coli O6:H1 (strain CFT073 / ATCC 700928 / UPEC) OX=199310 GN=rplS PE=3 SV=2	rplS	25.3726	25.7561	25.5316	23.9495	25.7212	25.6248	25.5742	25.6202	0.283471	0.406266	0.482657
P0A7L4	50S ribosomal protein L20 OS=Escherichia coli O6:H1 (strain CFT073 / ATCC 700928 / UPEC) OX=199310 GN=rplT PE=3 SV=2	rplT	21.0096	21.258	20.8759	19.0853	20.6382	21.2331	20.9153	20.8534	0.516499	0.620109	0.352809
P61176	50S ribosomal protein L22 OS=Escherichia coli O6:H1 (strain CFT073 / ATCC 700928 / UPEC) OX=199310 GN=rplV PE=3 SV=1	rplV	24.958	25.2109	25.2131	22.176	25.2588	24.9329	24.8788	24.7886	0.470621	0.578119	0.575283
P0ADZ1	50S ribosomal protein L23 OS=Escherichia coli O6:H1 (strain CFT073 / ATCC 700928 / UPEC) OX=199310 GN=rplW PE=3 SV=1	rplW	22.7475	23.1745	23.222	19.8366	23.4699	23.617	23.3421	23.2622	0.197922	0.32439	1.17766
Q8FD03	50S ribosomal protein L24 OS=Escherichia coli O6:H1 (strain CFT073 / ATCC 700928 / UPEC) OX=199310 GN=rplX PE=3 SV=3	rplX	24.1435	24.3479	24.0124	21.9666	24.24	24.5086	24.3695	24.3365	0.229277	0.353653	0.746012
Q8FFS1	50S ribosomal protein L25 OS=Escherichia coli O6:H1 (strain CFT073 / ATCC 700928 / UPEC) OX=199310 GN=rplY PE=3 SV=2	rplY	24.8346	24.8018	24.864	20.622	24.9485	24.5628	24.6735	24.7263	0.404313	0.520203	0.947194
P0A7L9	50S ribosomal protein L27 OS=Escherichia coli O6:H1 (strain CFT073 / ATCC 700928 / UPEC) OX=199310 GN=rpmA PE=3 SV=2	rpmA	23.4121	23.5452	23.3506	22.1157	23.6841	23.836	23.7532	23.6763	0.108078	0.222851	0.631474
P0A7M3	50S ribosomal protein L28 OS=Escherichia coli O6:H1 (strain CFT073 / ATCC 700928 / UPEC) OX=199310 GN=rpmB PE=3 SV=2	rpmB	23.4542	23.6852	23.5659	23.0308	23.7518	24.0975	23.8507	23.9083	0.0263996	0.0861352	0.468033
P0A7M7	50S ribosomal protein L29 OS=Escherichia coli O6:H1 (strain CFT073 / ATCC 700928 / UPEC) OX=199310 GN=rpmC PE=3 SV=1	rpmC	25.1479	25.5667	25.4456	24.486	25.5843	25.7695	25.4721	25.4801	0.15006	0.273427	0.414917
P0AG52	50S ribosomal protein L30 OS=Escherichia coli O6:H1 (strain CFT073 / ATCC 700928 / UPEC) OX=199310 GN=rpmD PE=3 SV=2	rpmD	23.5235	23.9028	23.6954	23.0167	23.8833	24.0535	23.6599	23.712	0.211542	0.336697	0.292563
P0C076	50S ribosomal protein L31 OS=Escherichia coli O6:H1 (strain CFT073 / ATCC 700928 / UPEC) OX=199310 GN=rpmE PE=3 SV=1	rpmE	25.0774	25.6134	25.3389	21.9276	25.5016	25.7531	25.5637	25.6442	0.239467	0.364447	1.12634
P0A7P0	50S ribosomal protein L33 OS=Escherichia coli O6:H1 (strain CFT073 / ATCC 700928 / UPEC) OX=199310 GN=rpmG PE=3 SV=2	rpmG	23.4752	23.8126	23.8725	22.1665	23.9636	24.0446	24.0107	24.0779	0.133215	0.254334	0.692487
P0A7P6	50S ribosomal protein L34 OS=Escherichia coli O6:H1 (strain CFT073 / ATCC 700928 / UPEC) OX=199310 GN=rpmH PE=3 SV=1	rpmH	21.8533	22.3879	21.6047	18.9527	21.4915	22.2017	22.4499	22.089	0.32067	0.442514	0.858392
P0A7Z5	DNA-directed RNA polymerase subunit alpha OS=Escherichia coli O6:H1 (strain CFT073 / ATCC 700928 / UPEC) OX=199310 GN=rpoA PE=3 SV=1	rpoA	24.8035	24.964	24.915	24.0333	25.1574	25.1383	25.04	25.0255	0.111231	0.227298	0.411355
P0A8V3	DNA-directed RNA polymerase subunit beta OS=Escherichia coli O6:H1 (strain CFT073 / ATCC 700928 / UPEC) OX=199310 GN=rpoB PE=3 SV=1	rpoB	24.9152	25.1687	25.1066	24.9949	25.3193	25.3062	25.1208	25.1543	0.0574698	0.147241	0.178788
Q8FB83	DNA-directed RNA polymerase subunit beta' OS=Escherichia coli O6:H1 (strain CFT073 / ATCC 700928 / UPEC) OX=199310 GN=rpoC PE=3 SV=1	rpoC	24.9279	25.0144	24.9921	24.903	25.0899	25.0625	24.9438	24.9867	0.200602	0.325774	0.0613927
A0A0H2VAZ1	RNA polymerase sigma factor RpoD OS=Escherichia coli O6:H1 (strain CFT073 / ATCC 700928 / UPEC) OX=199310 GN=rpoD PE=3 SV=1	rpoD	23.7856	23.5971	23.9179	23.5053	23.6809	23.0458	23.4556	23.279	0.085481	0.187894	-0.336118
P0AGB7	ECF RNA polymerase sigma-E factor OS=Escherichia coli O6:H1 (strain CFT073 / ATCC 700928 / UPEC) OX=199310 GN=rpoE PE=3 SV=1	rpoE	17.9194	18.3461	18.1361	17.2614	18.9166	19.2498	18.9609	18.9415	0.0043275	0.0225256	1.10142
A0A0H2VDV8	RNA polymerase sigma-54 factor OS=Escherichia coli O6:H1 (strain CFT073 / ATCC 700928 / UPEC) OX=199310 GN=rpoN PE=3 SV=1	rpoN	19.4921	19.0725	18.9027	19.4218	19.2087	19.0034	18.8471	18.8323	0.18293	0.309689	-0.249373
P0A801	DNA-directed RNA polymerase subunit omega OS=Escherichia coli O6:H1 (strain CFT073 / ATCC 700928 / UPEC) OX=199310 GN=rpoZ PE=3 SV=1	rpoZ	23.7179	23.7139	23.3463	22.882	23.4116	23.5829	23.414	23.5455	0.729448	0.80004	0.073498
P0AG68	30S ribosomal protein S1 OS=Escherichia coli O6:H1 (strain CFT073 / ATCC 700928 / UPEC) OX=199310 GN=rpsA PE=3 SV=1	rpsA	26.1536	26.3023	26.0154	25.4988	26.2953	26.3979	26.3454	26.3636	0.0881426	0.191635	0.358002
P0A7V1	30S ribosomal protein S2 OS=Escherichia coli O6:H1 (strain CFT073 / ATCC 700928 / UPEC) OX=199310 GN=rpsB PE=3 SV=2	rpsB	25.9271	26.301	26.1965	26.2156	26.4104	26.5729	26.5319	26.5044	0.00779781	0.0362236	0.344837
P0A7V4	30S ribosomal protein S3 OS=Escherichia coli O6:H1 (strain CFT073 / ATCC 700928 / UPEC) OX=199310 GN=rpsC PE=3 SV=2	rpsC	26.0537	26.3227	25.9017	25.3972	26.1355	26.4847	26.221	26.2686	0.135737	0.257065	0.358617
P0A7V9	30S ribosomal protein S4 OS=Escherichia coli O6:H1 (strain CFT073 / ATCC 700928 / UPEC) OX=199310 GN=rpsD PE=3 SV=2	rpsD	25.7837	26.2099	25.8644	25.3937	26.1057	26.3957	26.1544	26.2069	0.0655967	0.159065	0.402792
P0A7W2	30S ribosomal protein S5 OS=Escherichia coli O6:H1 (strain CFT073 / ATCC 700928 / UPEC) OX=199310 GN=rpsE PE=3 SV=2	rpsE	26.051	26.5547	26.4074	25.2919	26.6648	26.8197	26.4235	26.5277	0.120779	0.238868	0.532702
P0A4D0	30S ribosomal protein S6 OS=Escherichia coli O6:H1 (strain CFT073 / ATCC 700928 / UPEC) OX=199310 GN=rpsF PE=3 SV=1	rpsF	25.0358	24.5971	25.1368	24.6525	24.8404	24.2996	24.7862	24.6444	0.286162	0.408292	-0.212899
P66606	30S ribosomal protein S7 OS=Escherichia coli O6:H1 (strain CFT073 / ATCC 700928 / UPEC) OX=199310 GN=rpsG PE=3 SV=2	rpsG	24.9839	25.2346	25.115	24.0317	25.4044	25.2204	25.2382	25.1742	0.185057	0.310958	0.417992
P0A7W8	30S ribosomal protein S8 OS=Escherichia coli O6:H1 (strain CFT073 / ATCC 700928 / UPEC) OX=199310 GN=rpsH PE=3 SV=2	rpsH	24.6654	24.9137	24.8856	24.5531	25.1666	25.4337	25.0581	25.223	0.00741319	0.0348189	0.465921
P0A7X4	30S ribosomal protein S9 OS=Escherichia coli O6:H1 (strain CFT073 / ATCC 700928 / UPEC) OX=199310 GN=rpsI PE=3 SV=2	rpsI	23.7147	24.3713	24.204	20.8713	24.5367	24.758	24.417	24.4266	0.180932	0.307258	1.24422
P0A7R6	30S ribosomal protein S10 OS=Escherichia coli O6:H1 (strain CFT073 / ATCC 700928 / UPEC) OX=199310 GN=rpsJ PE=3 SV=1	rpsJ	24.014	24.3459	24.6513	22.5337	24.9048	24.6265	24.3792	24.2492	0.23143	0.355357	0.653707
P0A7S0	30S ribosomal protein S11 OS=Escherichia coli O6:H1 (strain CFT073 / ATCC 700928 / UPEC) OX=199310 GN=rpsK PE=3 SV=2	rpsK	25.0213	25.4969	25.2645	22.5587	25.517	25.7839	25.4697	25.4554	0.207082	0.332567	0.971167
P0A7S4	30S ribosomal protein S12 OS=Escherichia coli O6:H1 (strain CFT073 / ATCC 700928 / UPEC) OX=199310 GN=rpsL PE=3 SV=2	rpsL	24.137	24.7286	24.4408	22.3844	24.758	24.7652	24.7106	24.7536	0.168837	0.295187	0.824146
P0A7T0	30S ribosomal protein S13 OS=Escherichia coli O6:H1 (strain CFT073 / ATCC 700928 / UPEC) OX=199310 GN=rpsM PE=3 SV=2	rpsM	23.7737	24.303	24.1602	21.375	24.3187	24.2877	24.1545	24.2659	0.259795	0.384757	0.853697
P0AG60	30S ribosomal protein S14 OS=Escherichia coli O6:H1 (strain CFT073 / ATCC 700928 / UPEC) OX=199310 GN=rpsN PE=3 SV=2	rpsN	22.5962	23.2984	23.091	20.9865	23.1667	23.4274	23.2957	23.344	0.172178	0.299463	0.815428
P0ADZ5	30S ribosomal protein S15 OS=Escherichia coli O6:H1 (strain CFT073 / ATCC 700928 / UPEC) OX=199310 GN=rpsO PE=3 SV=2	rpsO	20.9626	20.564	20.8441	18.9131	20.0007	19.805	19.8697	20.0324	0.442834	0.555454	-0.394001
P0A7T4	30S ribosomal protein S16 OS=Escherichia coli O6:H1 (strain CFT073 / ATCC 700928 / UPEC) OX=199310 GN=rpsP PE=3 SV=1	rpsP	24.3875	24.3641	24.9115	23.6568	24.9654	24.1373	24.1241	23.9876	0.940811	0.958568	-0.0263809
P0AG64	30S ribosomal protein S17 OS=Escherichia coli O6:H1 (strain CFT073 / ATCC 700928 / UPEC) OX=199310 GN=rpsQ PE=3 SV=2	rpsQ	23.3624	23.6191	23.6886	19.9667	23.7033	23.7465	23.5821	23.6801	0.301281	0.422375	1.01879
P0A7T8	30S ribosomal protein S18 OS=Escherichia coli O6:H1 (strain CFT073 / ATCC 700928 / UPEC) OX=199310 GN=rpsR PE=3 SV=2	rpsR	24.4434	24.6849	24.3021	24.2708	24.475	24.7931	24.8318	24.7776	0.0570846	0.147209	0.294053
P0A7U4	30S ribosomal protein S19 OS=Escherichia coli O6:H1 (strain CFT073 / ATCC 700928 / UPEC) OX=199310 GN=rpsS PE=3 SV=2	rpsS	24.1296	23.7854	23.8725	21.1505	23.6916	23.6605	23.3979	23.4455	0.670168	0.750992	0.314398
P0A7U8	30S ribosomal protein S20 OS=Escherichia coli O6:H1 (strain CFT073 / ATCC 700928 / UPEC) OX=199310 GN=rpsT PE=3 SV=2	rpsT	24.7435	25.1438	24.7816	23.4292	25.0665	25.3434	25.04	25.1647	0.150941	0.274406	0.629117
P68680	30S ribosomal protein S21 OS=Escherichia coli O6:H1 (strain CFT073 / ATCC 700928 / UPEC) OX=199310 GN=rpsU PE=3 SV=2	rpsU	23.2927	23.8543	23.6159	21.5476	23.9674	24.0637	24.0348	24.1983	0.108781	0.223721	0.988461
P0A8R1	Regulator of ribonuclease activity A OS=Escherichia coli O6:H1 (strain CFT073 / ATCC 700928 / UPEC) OX=199310 GN=rraA PE=3 SV=1	rraA	21.2921	21.1027	21.463	21.103	21.2045	20.9861	21.1519	20.9802	0.175435	0.302888	-0.159573
Q8FB76	Regulator of sigma D OS=Escherichia coli O6:H1 (strain CFT073 / ATCC 700928 / UPEC) OX=199310 GN=rsd PE=3 SV=1	rsd	20.6511	20.681	20.937	20.5183	20.4487	20.2815	20.1598	20.289	0.0089123	0.0397817	-0.40209
P0AFX8	Anti-sigma-E factor RseA OS=Escherichia coli O6:H1 (strain CFT073 / ATCC 700928 / UPEC) OX=199310 GN=rseA PE=3 SV=1	rseA	19.156	19.2777	19.0945	17.8531	20.2746	20.0111	20.0861	19.9847	0.0105077	0.0452596	1.24381
A0A0H2VB41	Sigma-E factor Regulatory protein rseB OS=Escherichia coli O6:H1 (strain CFT073 / ATCC 700928 / UPEC) OX=199310 GN=rseB PE=3 SV=1	rseB	19.6645	19.6696	19.4067	19.3927	20.4816	20.7733	20.3486	20.561	0.000139907	0.001803	1.00773
P0AAT7	Ribosomal silencing factor RsfS OS=Escherichia coli O6:H1 (strain CFT073 / ATCC 700928 / UPEC) OX=199310 GN=rsfS PE=3 SV=1	rsfS	18.0214	17.9047	17.9474	14.5729	17.9745	16.8226	17.3238	17.624	0.725179	0.796999	0.324628
Q8FAL3	Small ribosomal subunit biogenesis GTPase RsgA OS=Escherichia coli O6:H1 (strain CFT073 / ATCC 700928 / UPEC) OX=199310 GN=rsgA PE=3 SV=2	rsgA	18.8658	19.2517	19.0321	18.386	19.0789	18.7778	18.8995	18.7918	0.987949	0.990757	0.00309402
Q8FL96	Ribosomal RNA small subunit methyltransferase A OS=Escherichia coli O6:H1 (strain CFT073 / ATCC 700928 / UPEC) OX=199310 GN=rsmA PE=3 SV=1	rsmA	18.7606	19.1424	19.2548	18.4806	19.3277	19.2687	19.2999	19.316	0.0694554	0.162266	0.393495
Q8FD12	Ribosomal RNA small subunit methyltransferase B OS=Escherichia coli O6:H1 (strain CFT073 / ATCC 700928 / UPEC) OX=199310 GN=rsmB PE=3 SV=1	rsmB	19.7326	20.0165	19.7936	19.5322	19.6896	19.7197	19.6662	19.6229	0.390775	0.506865	-0.0941068
Q8FA64	Ribosomal RNA small subunit methyltransferase C OS=Escherichia coli O6:H1 (strain CFT073 / ATCC 700928 / UPEC) OX=199310 GN=rsmC PE=3 SV=1	rsmC	20.8359	20.9623	21.1354	20.5177	21.2411	21.1832	21.0785	21.0882	0.0812432	0.181069	0.28489
P0AGL8	Ribosomal RNA small subunit methyltransferase E OS=Escherichia coli O6:H1 (strain CFT073 / ATCC 700928 / UPEC) OX=199310 GN=rsmE PE=3 SV=1	rsmE	19.2579	19.5588	19.5488	19.0042	19.7596	19.7209	19.5352	19.4627	0.115523	0.232019	0.277162
Q8FGS9	Ribosomal RNA small subunit methyltransferase F OS=Escherichia coli O6:H1 (strain CFT073 / ATCC 700928 / UPEC) OX=199310 GN=rsmF PE=3 SV=2	rsmF	16.2701	16.5656	16.3128	16.2937	16.9429	17.0314	16.7876	16.7975	0.00111756	0.00811754	0.529301
P0A6U6	Ribosomal RNA small subunit methyltransferase G OS=Escherichia coli O6:H1 (strain CFT073 / ATCC 700928 / UPEC) OX=199310 GN=rsmG PE=3 SV=1	rsmG	17.8704	18.3332	18.5599	17.8394	18.2759	17.9884	17.9431	17.9405	0.579857	0.67341	-0.113763
Q8FL68	Ribosomal RNA small subunit methyltransferase H OS=Escherichia coli O6:H1 (strain CFT073 / ATCC 700928 / UPEC) OX=199310 GN=rsmH PE=3 SV=1	rsmH	19.5654	19.9453	19.8734	18.5847	19.9661	20.2015	19.8895	19.7703	0.204472	0.330047	0.464652
Q8FHC7	D-galactonate dehydratase family member RspA OS=Escherichia coli O6:H1 (strain CFT073 / ATCC 700928 / UPEC) OX=199310 GN=rspA PE=1 SV=1	rspA	17.8481	18.1089	17.8413	17.9071	18.6727	18.6806	18.6253	18.6886	2.55821e-05	0.000592467	0.740456
A0A0H2V8T1	Transcriptional Regulatory protein rstA OS=Escherichia coli O6:H1 (strain CFT073 / ATCC 700928 / UPEC) OX=199310 GN=rstA PE=4 SV=1	rstA	18.115	18.3752	18.3412	17.6971	20.676	20.8413	20.5848	20.5307	5.89212e-06	0.000209236	2.52608
A0A0H2V7H2	Histidine kinase OS=Escherichia coli O6:H1 (strain CFT073 / ATCC 700928 / UPEC) OX=199310 GN=rstB PE=4 SV=1	rstB	16.7558	17.1362	17.0784	16.3787	19.7158	19.8178	19.6329	19.6192	3.97356e-06	0.000167099	2.85914
P0AA44	Ribosomal small subunit pseudouridine synthase A OS=Escherichia coli O6:H1 (strain CFT073 / ATCC 700928 / UPEC) OX=199310 GN=rsuA PE=3 SV=1	rsuA	19.9808	20.0129	20.2863	19.9607	20.8486	20.8546	20.7086	20.7526	0.000129464	0.00170978	0.73093
Q8FH95	Ion-translocating oxidoreductase complex subunit C OS=Escherichia coli O6:H1 (strain CFT073 / ATCC 700928 / UPEC) OX=199310 GN=rsxC PE=3 SV=1	rsxC	17.4402	18.1234	17.8947	14.2403	18.1815	17.8458	17.808	17.7139	0.331651	0.451248	0.962695
A0A0H2V9U1	Ion-translocating oxidoreductase complex subunit G OS=Escherichia coli O6:H1 (strain CFT073 / ATCC 700928 / UPEC) OX=199310 GN=rsxG PE=3 SV=1	rsxG	18.691	19.3715	18.9054	16.6168	19.3366	19.5661	19.1452	19.234	0.184535	0.310735	0.924278
Q8FGR3	Holliday junction ATP-dependent DNA helicase RuvB OS=Escherichia coli O6:H1 (strain CFT073 / ATCC 700928 / UPEC) OX=199310 GN=ruvB PE=3 SV=1	ruvB	18.2259	18.3732	18.5582	17.7464	18.6945	18.5725	18.4542	17.7016	0.662708	0.744731	0.129787
P0AFY3	Protein SanA OS=Escherichia coli O6:H1 (strain CFT073 / ATCC 700928 / UPEC) OX=199310 GN=sanA PE=3 SV=1	sanA	17.6869	17.6824	17.5165	17.579	17.4183	18.0635	17.7848	17.2871	0.906251	0.93191	0.0222773
A0A0H2V884	Peptide transport periplasmic protein sapA OS=Escherichia coli O6:H1 (strain CFT073 / ATCC 700928 / UPEC) OX=199310 GN=sapA PE=3 SV=1	sapA	21.6851	22.0562	21.5861	23.3089	21.855	22.2248	22.0105	22.0879	0.786245	0.846073	-0.114532
A0A0H2VAY0	Exodeoxyribonuclease I OS=Escherichia coli O6:H1 (strain CFT073 / ATCC 700928 / UPEC) OX=199310 GN=sbcB PE=4 SV=1	sbcB	18.8043	19.0863	19.1551	18.8956	18.9768	18.812	18.9032	18.8987	0.358982	0.476456	-0.0876609
A0A0H2VEH4	Sulfate-binding protein OS=Escherichia coli O6:H1 (strain CFT073 / ATCC 700928 / UPEC) OX=199310 GN=sbp PE=3 SV=1	sbp	16.7031	17.7387	17.7945	17.6141	17.6497	17.7129	16.8436	17.5957	0.971603	0.978338	-0.012139
A0A0H2V7X2	L-serine dehydratase OS=Escherichia coli O6:H1 (strain CFT073 / ATCC 700928 / UPEC) OX=199310 GN=sdaA PE=3 SV=1	sdaA	21.0642	20.7874	21.8268	21.1385	21.6718	20.9896	21.3869	21.5287	0.500727	0.604072	0.189982
A0A0H2VAB2	L-serine dehydratase OS=Escherichia coli O6:H1 (strain CFT073 / ATCC 700928 / UPEC) OX=199310 GN=sdaB PE=3 SV=1	sdaB	19.0178	19.7087	19.4359	18.8866	19.5417	19.5481	19.2811	19.5476	0.320209	0.442259	0.217358
A0A0H2VA26	Serine transporter OS=Escherichia coli O6:H1 (strain CFT073 / ATCC 700928 / UPEC) OX=199310 GN=sdaC PE=4 SV=1	sdaC	18.1654	18.3191	17.7276	14.9742	18.0084	18.0193	17.9333	18.0494	0.402865	0.518758	0.70601
P0AC42	Succinate dehydrogenase flavoprotein subunit OS=Escherichia coli O6:H1 (strain CFT073 / ATCC 700928 / UPEC) OX=199310 GN=sdhA PE=3 SV=1	sdhA	25.2747	25.3524	25.3507	24.9034	25.519	25.3802	25.4707	25.4142	0.0892861	0.193396	0.225752
A0A0H2V5A1	Succinate dehydrogenase iron-sulfur subunit OS=Escherichia coli O6:H1 (strain CFT073 / ATCC 700928 / UPEC) OX=199310 GN=sdhB PE=3 SV=1	sdhB	24.4371	24.5784	24.4917	23.7804	24.7603	24.5206	24.5859	24.6357	0.160491	0.284961	0.30376
P0AC45	Succinate dehydrogenase hydrophobic membrane anchor subunit OS=Escherichia coli O6:H1 (strain CFT073 / ATCC 700928 / UPEC) OX=199310 GN=sdhD PE=3 SV=1	sdhD	19.844	20.6122	20.3797	17.2345	20.8046	21.0543	20.7246	20.8363	0.137679	0.259141	1.33736
P64560	FAD assembly factor SdhE OS=Escherichia coli O6:H1 (strain CFT073 / ATCC 700928 / UPEC) OX=199310 GN=sdhE PE=3 SV=1	sdhE	20.1051	18.8825	20.3121	20.0694	18.8896	17.1257	18.0677	17.6865	0.0083684	0.037883	-1.89989
Q8FL61	Protein translocase subunit SecA OS=Escherichia coli O6:H1 (strain CFT073 / ATCC 700928 / UPEC) OX=199310 GN=secA PE=3 SV=1	secA	23.2651	23.4925	23.3618	22.5064	23.425	23.3111	23.2133	23.3123	0.507767	0.610543	0.158998
P0AG87	Protein-export protein SecB OS=Escherichia coli O6:H1 (strain CFT073 / ATCC 700928 / UPEC) OX=199310 GN=secB PE=3 SV=1	secB	24.0336	24.2963	24.1576	23.1441	24.1603	24.2004	24.19	24.1763	0.333346	0.452475	0.27386
A0A0H2V4S7	Protein translocase subunit SecD OS=Escherichia coli O6:H1 (strain CFT073 / ATCC 700928 / UPEC) OX=199310 GN=secD PE=3 SV=1	secD	21.9844	22.0932	21.937	21.944	21.9895	22.0367	22.0892	21.9377	0.643414	0.727956	0.0236191
P0AG94	Protein translocase subunit SecF OS=Escherichia coli O6:H1 (strain CFT073 / ATCC 700928 / UPEC) OX=199310 GN=secF PE=3 SV=1	secF	20.3514	20.7097	20.6657	17.3703	20.8472	21.078	20.7915	20.8661	0.214377	0.339519	1.12142
P0AGA0	Protein-export membrane protein SecG OS=Escherichia coli O6:H1 (strain CFT073 / ATCC 700928 / UPEC) OX=199310 GN=secG PE=3 SV=1	secG	21.6396	21.9826	21.6544	19.1566	21.5301	21.612	21.6616	21.6321	0.474232	0.581153	0.50069
P0AGA3	Protein translocase subunit SecY OS=Escherichia coli O6:H1 (strain CFT073 / ATCC 700928 / UPEC) OX=199310 GN=secY PE=3 SV=1	secY	20.4935	20.9224	20.5953	16.5601	20.8116	21.0195	20.8113	20.92	0.272463	0.398841	1.24778
Q8FCC1	L-seryl-tRNA(Sec) selenium transferase OS=Escherichia coli O6:H1 (strain CFT073 / ATCC 700928 / UPEC) OX=199310 GN=selA PE=3 SV=1	selA	17.3925	17.9497	17.6498	14.8859	17.6508	17.8265	17.4173	17.5613	0.39835	0.514516	0.644528
A0A0H2VDK3	SelB translation factor OS=Escherichia coli O6:H1 (strain CFT073 / ATCC 700928 / UPEC) OX=199310 GN=selB PE=4 SV=1	selB	18.5801	18.9051	18.5284	18.5867	18.5702	18.6248	18.5234	18.5792	0.425168	0.539649	-0.0756732
P66793	Selenide, water dikinase OS=Escherichia coli O6:H1 (strain CFT073 / ATCC 700928 / UPEC) OX=199310 GN=selD PE=3 SV=1	selD	23.0451	23.0091	23.1826	23.0771	22.928	22.6584	22.6539	22.5543	0.00511739	0.0256351	-0.379805
P0AFY9	Negative modulator of initiation of replication OS=Escherichia coli O6:H1 (strain CFT073 / ATCC 700928 / UPEC) OX=199310 GN=seqA PE=3 SV=1	seqA	21.1512	21.464	21.1834	20.5654	21.3882	21.4919	21.2733	21.4319	0.167192	0.292658	0.305336
P0A9T1	D-3-phosphoglycerate dehydrogenase OS=Escherichia coli O6:H1 (strain CFT073 / ATCC 700928 / UPEC) OX=199310 GN=serA PE=3 SV=2	serA	20.5638	20.8257	20.6416	20.5949	20.0152	19.9987	19.9618	20.0856	5.78563e-05	0.000981932	-0.641207
A0A0H2VFI3	O-phosphoserine phosphohydrolase OS=Escherichia coli O6:H1 (strain CFT073 / ATCC 700928 / UPEC) OX=199310 GN=serB PE=3 SV=1	serB	17.5842	18.0513	17.5885	17.5404	17.8554	18.2687	17.7648	17.9048	0.166869	0.292658	0.257309
Q8FJB7	Phosphoserine aminotransferase OS=Escherichia coli O6:H1 (strain CFT073 / ATCC 700928 / UPEC) OX=199310 GN=serC PE=3 SV=3	serC	23.188	23.3437	23.4716	23.2785	23.503	23.4911	23.283	23.3495	0.32514	0.44576	0.0861928
P0A8L2	Serine--tRNA ligase OS=Escherichia coli O6:H1 (strain CFT073 / ATCC 700928 / UPEC) OX=199310 GN=serS PE=3 SV=1	serS	25.0691	24.9968	25.028	25.0755	24.9444	24.5143	24.8333	24.7735	0.0250657	0.0837971	-0.275985
A0A0H2V931	SitA protein OS=Escherichia coli O6:H1 (strain CFT073 / ATCC 700928 / UPEC) OX=199310 GN=sitA PE=3 SV=1	sitA	14.4845	14.7507	14.1732	12.8465	16.5886	16.5296	16.9056	16.3061	0.0012366	0.00870524	2.51877
P0AEU8	Chaperone protein Skp OS=Escherichia coli O6:H1 (strain CFT073 / ATCC 700928 / UPEC) OX=199310 GN=skp PE=3 SV=1	skp	24.9676	24.9415	24.9012	24.6612	25.2277	25.3324	25.3329	25.2901	0.00121034	0.00863753	0.427924
Q8FC86	Nucleoid occlusion factor SlmA OS=Escherichia coli O6:H1 (strain CFT073 / ATCC 700928 / UPEC) OX=199310 GN=slmA PE=3 SV=2	slmA	18.9477	18.989	18.9726	18.3085	18.9031	19.0437	18.7202	18.7389	0.804971	0.855281	0.0470176
A0A0H2VDU9	Peptidoglycan lytic exotransglycosylase OS=Escherichia coli O6:H1 (strain CFT073 / ATCC 700928 / UPEC) OX=199310 GN=slt PE=3 SV=1	slt	19.2469	19.3382	19.5009	19.026	19.4066	19.092	19.1498	19.096	0.486842	0.591615	-0.0918922
P0A4U4	Transcriptional regulator SlyA OS=Escherichia coli O6:H1 (strain CFT073 / ATCC 700928 / UPEC) OX=199310 GN=slyA PE=3 SV=1	slyA	20.1521	20.3877	20.131	19.3598	19.2255	19.219	19.0285	19.0875	0.00908322	0.0403194	-0.867502
A0A0H2V7I8	Outer membrane lipoprotein slyB OS=Escherichia coli O6:H1 (strain CFT073 / ATCC 700928 / UPEC) OX=199310 GN=slyB PE=4 SV=1	slyB	22.3317	22.5405	22.3072	22.854	25.1255	25.012	25.1153	25.2059	1.12602e-06	7.82342e-05	2.60632
P0A9L0	FKBP-type peptidyl-prolyl cis-trans isomerase SlyD OS=Escherichia coli O6:H1 (strain CFT073 / ATCC 700928 / UPEC) OX=199310 GN=slyD PE=3 SV=1	slyD	24.4661	24.1778	24.4606	24.362	24.3233	23.9805	24.3942	24.2939	0.336779	0.454538	-0.118679
P0A833	SsrA-binding protein OS=Escherichia coli O6:H1 (strain CFT073 / ATCC 700928 / UPEC) OX=199310 GN=smpB PE=3 SV=2	smpB	21.0967	21.2289	21.0881	20.8325	21.4022	21.3681	21.3863	21.4488	0.0070009	0.0334953	0.339814
A0A0H2VDU4	DNA repair protein RadA OS=Escherichia coli O6:H1 (strain CFT073 / ATCC 700928 / UPEC) OX=199310 GN=sms PE=3 SV=1	sms	18.7278	19.0628	18.9536	18.9064	18.9894	19.1859	19.0979	19.1191	0.0616408	0.152954	0.185391
A0A0H2V5U7	tRNA 5-carboxymethoxyuridine methyltransferase OS=Escherichia coli O6:H1 (strain CFT073 / ATCC 700928 / UPEC) OX=199310 GN=smtA PE=3 SV=1	smtA	17.095	17.5379	16.8333	16.8122	17.3039	17.7326	17.4801	17.2452	0.114857	0.231161	0.370856
A0A0H2VEG7	Superoxide dismutase OS=Escherichia coli O6:H1 (strain CFT073 / ATCC 700928 / UPEC) OX=199310 GN=sodA PE=3 SV=1	sodA	19.6171	19.8084	19.4024	19.3625	20.2811	20.0506	21.4286	20.178	0.0311298	0.0962225	0.936986
P0AGD4	Superoxide dismutase [Fe] OS=Escherichia coli O6:H1 (strain CFT073 / ATCC 700928 / UPEC) OX=199310 GN=sodB PE=3 SV=2	sodB	24.2528	24.2095	23.8241	23.983	22.9861	22.7298	23.5	22.9163	0.00172693	0.011218	-1.03429
A0A0H2V792	Possible protease sohB OS=Escherichia coli O6:H1 (strain CFT073 / ATCC 700928 / UPEC) OX=199310 GN=sohB PE=3 SV=1	sohB	19.5863	19.9631	19.9079	20.0364	20.1372	20.0259	20.0317	20.2283	0.0798336	0.178926	0.23234
Q8FIR3	N-methyl-L-tryptophan oxidase OS=Escherichia coli O6:H1 (strain CFT073 / ATCC 700928 / UPEC) OX=199310 GN=solA PE=3 SV=1	solA	21.8794	21.8567	21.8845	21.9023	21.8412	21.4777	21.7602	21.6518	0.046408	0.126986	-0.19798
Q8FE34	Biosynthetic arginine decarboxylase OS=Escherichia coli O6:H1 (strain CFT073 / ATCC 700928 / UPEC) OX=199310 GN=speA PE=3 SV=2	speA	21.978	22.3076	22.0385	21.4238	22.4261	22.6349	22.3046	22.4092	0.0429039	0.120336	0.506713
Q8FE36	Agmatinase OS=Escherichia coli O6:H1 (strain CFT073 / ATCC 700928 / UPEC) OX=199310 GN=speB PE=3 SV=1	speB	22.6821	22.9368	22.8007	22.2772	23.0236	22.7232	22.6437	22.861	0.432444	0.547021	0.138669
A0A0H2VCV9	Ornithine decarboxylase, constitutive OS=Escherichia coli O6:H1 (strain CFT073 / ATCC 700928 / UPEC) OX=199310 GN=speC PE=3 SV=1	speC	19.9374	19.8836	20.0925	19.7082	20.3585	20.2796	20.2599	20.2044	0.00491919	0.0250346	0.370185
Q8FL39	S-adenosylmethionine decarboxylase proenzyme OS=Escherichia coli O6:H1 (strain CFT073 / ATCC 700928 / UPEC) OX=199310 GN=speD PE=3 SV=1	speD	20.8653	20.4375	20.7164	19.978	20.822	20.3071	20.6196	20.7299	0.612039	0.700129	0.120323
P66833	Polyamine aminopropyltransferase OS=Escherichia coli O6:H1 (strain CFT073 / ATCC 700928 / UPEC) OX=199310 GN=speE PE=3 SV=2	speE	22.5864	22.6442	22.6608	22.4452	22.8713	22.8218	22.8483	22.8281	0.00213676	0.0133381	0.258236
A0A0H2V5Y3	Ornithine decarboxylase, inducible OS=Escherichia coli O6:H1 (strain CFT073 / ATCC 700928 / UPEC) OX=199310 GN=speF PE=3 SV=1	speF	20.6644	20.697	20.7665	20.8614	20.1542	19.7483	19.9218	19.8857	0.000132612	0.00173701	-0.819763
A0A0H2V7I4	Spermidine N(1)-acetyltransferase OS=Escherichia coli O6:H1 (strain CFT073 / ATCC 700928 / UPEC) OX=199310 GN=speG PE=4 SV=1	speG	20.5322	21.0111	20.751	19.2271	22.2279	22.2252	22.0751	22.3055	0.00379085	0.0203965	1.82811
A0A0H2VCC8	Guanosine-3',5'-bis(Diphosphate) 3'-pyrophosphohydrolase OS=Escherichia coli O6:H1 (strain CFT073 / ATCC 700928 / UPEC) OX=199310 GN=spoT PE=3 SV=1	spoT	18.6783	18.6341	18.4627	18.2708	18.6446	18.5516	18.4099	18.5063	0.879233	0.911164	0.0166123
A0A0H2VEU4	tRNA (guanosine(18)-2'-O)-methyltransferase OS=Escherichia coli O6:H1 (strain CFT073 / ATCC 700928 / UPEC) OX=199310 GN=spoU PE=3 SV=1	spoU	17.1741	17.5183	17.3709	16.081	17.5805	17.7789	17.5099	16.9693	0.294962	0.416019	0.423517
A0A0H2V813	Protease 4 OS=Escherichia coli O6:H1 (strain CFT073 / ATCC 700928 / UPEC) OX=199310 GN=sppA PE=3 SV=1	sppA	20.0452	20.1317	20.1482	19.6108	20.6022	20.6472	20.559	20.6365	0.00270717	0.0156741	0.62725
A0A0H2V7R8	Spheroplast protein Y OS=Escherichia coli O6:H1 (strain CFT073 / ATCC 700928 / UPEC) OX=199310 GN=spy PE=3 SV=1	spy	18.1001	18.5606	18.211	17.7107	20.2205	20.3686	20.0693	20.3923	3.15044e-05	0.000689644	2.11706
P68192	Stationary-phase-induced ribosome-associated protein OS=Escherichia coli O6:H1 (strain CFT073 / ATCC 700928 / UPEC) OX=199310 GN=sra PE=3 SV=1	sra	19.3112	19.9633	19.9969	17.0759	20.3778	20.2044	20.1771	20.3001	0.138719	0.260485	1.17801
P0C0K4	Stress response kinase A OS=Escherichia coli O6:H1 (strain CFT073 / ATCC 700928 / UPEC) OX=199310 GN=srkA PE=3 SV=1	srkA	18.3524	18.399	18.2612	17.569	18.8681	18.8983	18.7982	18.9335	0.00993681	0.0431495	0.729118
A0A0H2V9V1	Sorbitol-6-phosphate 2-dehydrogenase OS=Escherichia coli O6:H1 (strain CFT073 / ATCC 700928 / UPEC) OX=199310 GN=srlD PE=3 SV=1	srlD	17.9805	18.015	18.3778	18.1893	17.4593	17.3331	17.4715	17.3015	0.000309335	0.00310891	-0.749313
A0A0H2V9T0	ATP-dependent RNA helicase SrmB OS=Escherichia coli O6:H1 (strain CFT073 / ATCC 700928 / UPEC) OX=199310 GN=srmB PE=3 SV=1	srmB	21.5039	21.9563	21.6391	18.0473	21.9225	22.2123	21.915	22.1087	0.222529	0.347224	1.25301
P0AGE1	Single-stranded DNA-binding protein OS=Escherichia coli O6:H1 (strain CFT073 / ATCC 700928 / UPEC) OX=199310 GN=ssb PE=3 SV=2	ssb	22.9803	23.1753	22.8191	22.1614	22.8917	23.0294	23.2058	22.9739	0.334337	0.452772	0.24118
A0A0H2V9M7	Sulfurtransferase OS=Escherichia coli O6:H1 (strain CFT073 / ATCC 700928 / UPEC) OX=199310 GN=sseA PE=4 SV=1	sseA	21.846	21.8595	21.9464	21.5084	21.6113	21.7797	21.6025	21.5336	0.199313	0.325333	-0.158294
A0A0H2VAZ2	Protein sseB OS=Escherichia coli O6:H1 (strain CFT073 / ATCC 700928 / UPEC) OX=199310 GN=sseB PE=4 SV=1	sseB	16.2637	16.4968	16.0656	15.4928	16.6935	17.2925	16.9519	16.9133	0.0118527	0.0489423	0.883111
P0ACA4	Stringent starvation protein A OS=Escherichia coli O6:H1 (strain CFT073 / ATCC 700928 / UPEC) OX=199310 GN=sspA PE=3 SV=2	sspA	24.2514	24.3202	24.4114	24.3323	24.3402	24.1797	24.0738	24.1638	0.0734433	0.168624	-0.13945
A0A0H2VDW6	Stringent starvation protein B OS=Escherichia coli O6:H1 (strain CFT073 / ATCC 700928 / UPEC) OX=199310 GN=sspB PE=4 SV=1	sspB	19.1506	19.5094	19.4533	21.4775	19.677	19.8393	19.8326	19.5151	0.747074	0.813786	-0.181685
Q8FB93	Soluble pyridine nucleotide transhydrogenase OS=Escherichia coli O6:H1 (strain CFT073 / ATCC 700928 / UPEC) OX=199310 GN=sthA PE=3 SV=3	sthA	23.3619	23.5666	23.3775	23.4497	23.2837	23.1619	23.2899	23.4104	0.0689821	0.161585	-0.152447
A0A0H2VCA0	DNA-binding protein OS=Escherichia coli O6:H1 (strain CFT073 / ATCC 700928 / UPEC) OX=199310 GN=stpA PE=3 SV=1	stpA	22.7807	23.0462	23.1228	22.1912	23.0214	22.939	22.7563	22.706	0.763719	0.827967	0.0704455
P0AFG4	2-oxoglutarate dehydrogenase E1 component OS=Escherichia coli O6:H1 (strain CFT073 / ATCC 700928 / UPEC) OX=199310 GN=sucA PE=3 SV=1	sucA	25.2383	25.3721	25.3915	25.3999	25.6436	25.389	25.6062	25.614	0.0225168	0.0767204	0.21275
A0A0H2V5C6	Dihydrolipoyllysine-residue succinyltransferase component of 2-oxoglutarate dehydrogenase complex OS=Escherichia coli O6:H1 (strain CFT073 / ATCC 700928 / UPEC) OX=199310 GN=sucB PE=3 SV=1	sucB	25.8751	26.0978	26.0579	25.6361	26.4511	26.3176	26.1774	26.303	0.0160969	0.0613909	0.395554
P0A837	Succinate--CoA ligase [ADP-forming] subunit beta OS=Escherichia coli O6:H1 (strain CFT073 / ATCC 700928 / UPEC) OX=199310 GN=sucC PE=3 SV=1	sucC	26.1111	26.4194	26.1793	25.7834	26.7299	26.894	26.576	26.6133	0.00815545	0.0372355	0.579985
P0AGF0	Succinate--CoA ligase [ADP-forming] subunit alpha OS=Escherichia coli O6:H1 (strain CFT073 / ATCC 700928 / UPEC) OX=199310 GN=sucD PE=3 SV=2	sucD	25.4224	25.7865	25.6637	24.2293	26.0957	26.0998	26.0144	26.0686	0.0679882	0.161585	0.794153
A0A0H2VDJ6	Cell division protein FtsP OS=Escherichia coli O6:H1 (strain CFT073 / ATCC 700928 / UPEC) OX=199310 GN=sufI PE=3 SV=1	sufI	17.9541	18.4849	18.2399	17.4464	18.5391	18.3426	18.1732	18.4281	0.200541	0.325774	0.33941
P0ADG5	Nus factor SuhB OS=Escherichia coli O6:H1 (strain CFT073 / ATCC 700928 / UPEC) OX=199310 GN=suhB PE=3 SV=1	suhB	20.7638	21.3866	20.9666	20.6794	21.3495	21.5991	21.2216	21.3266	0.0530637	0.141091	0.425135
P0ABZ7	Chaperone SurA OS=Escherichia coli O6:H1 (strain CFT073 / ATCC 700928 / UPEC) OX=199310 GN=surA PE=3 SV=1	surA	21.9337	22.1185	21.8667	21.4787	22.5493	22.7973	22.625	22.6192	0.00148172	0.0100757	0.798317
P0A841	5'/3'-nucleotidase SurE OS=Escherichia coli O6:H1 (strain CFT073 / ATCC 700928 / UPEC) OX=199310 GN=surE PE=3 SV=1	surE	18.8385	19.0974	18.7953	17.9698	19.222	19.3413	18.9546	18.9805	0.137013	0.258192	0.449364
P0A8U1	Protein Syd OS=Escherichia coli O6:H1 (strain CFT073 / ATCC 700928 / UPEC) OX=199310 GN=syd PE=3 SV=1	syd	16.3177	16.3699	16.2271	16.4214	17.1174	16.8421	16.5852	17.0122	0.004094	0.0218074	0.555181
Q8FLD1	Transaldolase B OS=Escherichia coli O6:H1 (strain CFT073 / ATCC 700928 / UPEC) OX=199310 GN=talB PE=3 SV=3	talB	25.2955	25.5609	25.3974	24.9902	25.6225	25.6904	25.4824	25.5246	0.0821566	0.182342	0.268992
P69429	Sec-independent protein translocase protein TatA OS=Escherichia coli O6:H1 (strain CFT073 / ATCC 700928 / UPEC) OX=199310 GN=tatA PE=3 SV=1	tatA	19.4602	20.2055	20.0383	16.5444	20.0606	19.9417	19.8472	19.8218	0.356046	0.474554	0.855751
A0A0H2V3Z4	Thiamine-binding periplasmic protein OS=Escherichia coli O6:H1 (strain CFT073 / ATCC 700928 / UPEC) OX=199310 GN=tbpA PE=3 SV=1	tbpA	22.6104	22.7221	22.5606	22.3872	22.5602	22.7594	22.4576	22.4167	0.841574	0.88476	-0.0216014
P0AEN0	L-cystine-binding protein TcyJ OS=Escherichia coli O6:H1 (strain CFT073 / ATCC 700928 / UPEC) OX=199310 GN=tcyJ PE=3 SV=1	tcyJ	18.7983	19.0447	18.6288	18.3443	18.63	18.7816	19.2131	18.7882	0.469594	0.578012	0.149231
P0AGF7	L-threonine dehydratase catabolic TdcB OS=Escherichia coli O6:H1 (strain CFT073 / ATCC 700928 / UPEC) OX=199310 GN=tdcB PE=3 SV=1	tdcB	24.2848	24.4713	24.1634	23.2384	21.01	20.8095	21.0532	21.0436	3.50604e-05	0.000721783	-3.06039
Q8FDC3	Threonine/serine transporter TdcC OS=Escherichia coli O6:H1 (strain CFT073 / ATCC 700928 / UPEC) OX=199310 GN=tdcC PE=3 SV=1	tdcC	21.0177	21.3521	20.9928	20.774	19.2918	19.5846	19.309	19.2152	2.3647e-05	0.000572543	-1.68398
P59244	Propionate kinase OS=Escherichia coli O6:H1 (strain CFT073 / ATCC 700928 / UPEC) OX=199310 GN=tdcD PE=3 SV=1	tdcD	21.8774	22.3245	21.977	21.5304	19.1677	19.1519	18.9477	19.1493	3.20577e-06	0.000146366	-2.82317
A0A0H2VB14	Formate C-acetyltransferase OS=Escherichia coli O6:H1 (strain CFT073 / ATCC 700928 / UPEC) OX=199310 GN=tdcE PE=3 SV=1	tdcE	25.0414	25.1362	25.0425	24.8179	23.1558	23.4016	23.0808	23.1603	1.54376e-06	8.50666e-05	-1.80987
P0AGL3	Putative reactive intermediate deaminase TdcF OS=Escherichia coli O6:H1 (strain CFT073 / ATCC 700928 / UPEC) OX=199310 GN=tdcF PE=3 SV=1	tdcF	24.229	24.2674	24.4816	24.1549	22.0694	21.7696	22.1657	21.8441	1.03888e-06	7.82342e-05	-2.32104
Q8FCA2	L-threonine 3-dehydrogenase OS=Escherichia coli O6:H1 (strain CFT073 / ATCC 700928 / UPEC) OX=199310 GN=tdh PE=3 SV=1	tdh	22.8607	22.7998	22.981	23.0037	23.0547	22.8266	22.7809	22.843	0.66932	0.750627	-0.0349792
Q8FHX4	Thymidine kinase OS=Escherichia coli O6:H1 (strain CFT073 / ATCC 700928 / UPEC) OX=199310 GN=tdk PE=3 SV=1	tdk	19.6681	20.031	19.9048	18.1305	20.2849	20.146	20.2153	20.2626	0.122664	0.241103	0.793563
A0A0H2V8F3	Tellurite resistance protein tehB OS=Escherichia coli O6:H1 (strain CFT073 / ATCC 700928 / UPEC) OX=199310 GN=tehB PE=4 SV=1	tehB	20.1632	20.0085	20.3657	20.3535	20.1664	19.8077	20.138	19.9883	0.146212	0.269805	-0.197618
P0ADA2	Thioesterase 1/protease 1/lysophospholipase L1 OS=Escherichia coli O6:H1 (strain CFT073 / ATCC 700928 / UPEC) OX=199310 GN=tesA PE=3 SV=1	tesA	17.8709	18.4791	18.1109	16.666	18.3529	18.6462	18.4579	18.4265	0.133526	0.254624	0.68913
A0A0H2V5I7	Acyl-CoA thioesterase II OS=Escherichia coli O6:H1 (strain CFT073 / ATCC 700928 / UPEC) OX=199310 GN=tesB PE=3 SV=1	tesB	18.4305	18.7478	18.5979	18.2874	19.0347	18.6609	18.9042	18.9103	0.0292465	0.0914597	0.361631
P0A848	Queuine tRNA-ribosyltransferase OS=Escherichia coli O6:H1 (strain CFT073 / ATCC 700928 / UPEC) OX=199310 GN=tgt PE=3 SV=1	tgt	21.2243	21.4172	21.3369	21.4275	21.3695	21.6484	21.2328	21.5646	0.367888	0.483856	0.102318
Q8FB77	Phosphomethylpyrimidine synthase OS=Escherichia coli O6:H1 (strain CFT073 / ATCC 700928 / UPEC) OX=199310 GN=thiC PE=3 SV=2	thiC	23.2581	23.4697	23.2792	22.8416	22.788	22.9522	22.7685	22.8134	0.0332675	0.101647	-0.381598
A0A0H2V8Q2	Phosphomethylpyrimidine kinase OS=Escherichia coli O6:H1 (strain CFT073 / ATCC 700928 / UPEC) OX=199310 GN=thiD PE=4 SV=1	thiD	21.4905	21.5722	21.5384	21.4405	21.6325	21.8426	21.6156	21.4931	0.132872	0.254287	0.135557
Q8FB78	Thiamine-phosphate synthase OS=Escherichia coli O6:H1 (strain CFT073 / ATCC 700928 / UPEC) OX=199310 GN=thiE PE=3 SV=2	thiE	21.4578	21.9006	21.7721	21.4856	21.2253	21.4881	21.1596	21.2419	0.0280719	0.0893604	-0.375335
A0A0H2VD00	Adenylyltransferase thiF OS=Escherichia coli O6:H1 (strain CFT073 / ATCC 700928 / UPEC) OX=199310 GN=thiF PE=3 SV=1	thiF	21.602	21.7137	21.6602	21.5327	21.1376	21.3735	21.224	21.2167	0.000808659	0.00646119	-0.389208
Q8FB81	Thiazole synthase OS=Escherichia coli O6:H1 (strain CFT073 / ATCC 700928 / UPEC) OX=199310 GN=thiG PE=3 SV=2	thiG	21.7501	21.9806	21.9908	22.4031	21.2571	21.0895	21.054	21.0363	0.000708825	0.00593038	-0.921942
A0A0H2VD98	Thiazole biosynthesis protein thiH OS=Escherichia coli O6:H1 (strain CFT073 / ATCC 700928 / UPEC) OX=199310 GN=thiH PE=4 SV=1	thiH	19.1474	19.3751	19.2918	19.1524	18.6406	19.0526	18.5546	18.6321	0.00597652	0.0292064	-0.521698
Q8FKB7	tRNA sulfurtransferase OS=Escherichia coli O6:H1 (strain CFT073 / ATCC 700928 / UPEC) OX=199310 GN=thiI PE=3 SV=1	thiI	19.7594	19.6305	19.9707	19.1243	19.8935	19.8186	19.7235	19.7823	0.356064	0.474554	0.183284
A0A0H2V4V9	4-methyl-5(B-hydroxyethyl)-thiazole monophosphate biosynthesis enzyme OS=Escherichia coli O6:H1 (strain CFT073 / ATCC 700928 / UPEC) OX=199310 GN=thiJ PE=4 SV=1	thiJ	20.4808	20.9141	20.9083	20.8205	21.1297	21.2217	20.9774	20.989	0.0446047	0.123073	0.298528
P0AGG1	Thiamine-monophosphate kinase OS=Escherichia coli O6:H1 (strain CFT073 / ATCC 700928 / UPEC) OX=199310 GN=thiL PE=3 SV=1	thiL	19.4571	19.511	19.5125	19.54	19.7252	19.3562	19.4473	19.2679	0.597842	0.689784	-0.055979
Q8FFY0	Hydroxyethylthiazole kinase OS=Escherichia coli O6:H1 (strain CFT073 / ATCC 700928 / UPEC) OX=199310 GN=thiM PE=3 SV=1	thiM	21.6469	22.0209	21.8021	20.7742	21.9274	22.1289	21.8522	21.8694	0.2207	0.345865	0.383464
A0A0H2V3Y0	Bifunctional aspartokinase/homoserine dehydrogenase OS=Escherichia coli O6:H1 (strain CFT073 / ATCC 700928 / UPEC) OX=199310 GN=thrA PE=3 SV=1	thrA	20.7218	20.8566	20.7305	20.7007	20.8156	20.9977	20.5967	20.6453	0.910863	0.936051	0.0113956
Q8FLD8	Homoserine kinase OS=Escherichia coli O6:H1 (strain CFT073 / ATCC 700928 / UPEC) OX=199310 GN=thrB PE=3 SV=1	thrB	18.6791	18.4944	18.6309	18.3423	18.3873	17.4826	18.1009	18.0756	0.042457	0.120082	-0.525084
A0A0H2V5R3	Threonine synthase OS=Escherichia coli O6:H1 (strain CFT073 / ATCC 700928 / UPEC) OX=199310 GN=thrC PE=3 SV=1	thrC	21.3576	21.654	21.7111	20.7211	21.8494	21.7242	21.6752	21.7259	0.147063	0.269997	0.38274
P0A8M4	Threonine--tRNA ligase OS=Escherichia coli O6:H1 (strain CFT073 / ATCC 700928 / UPEC) OX=199310 GN=thrS PE=3 SV=1	thrS	23.2902	23.4405	23.5912	23.4487	23.2678	23.3859	23.3261	23.2044	0.0906105	0.195142	-0.146569
P0A885	Thymidylate synthase OS=Escherichia coli O6:H1 (strain CFT073 / ATCC 700928 / UPEC) OX=199310 GN=thyA PE=3 SV=1	thyA	20.0557	20.3361	19.9673	20.2063	20.3054	20.4843	20.2974	20.4315	0.0441137	0.121962	0.238297
Q8FKA7	Trigger factor OS=Escherichia coli O6:H1 (strain CFT073 / ATCC 700928 / UPEC) OX=199310 GN=tig PE=3 SV=1	tig	25.6262	25.5384	25.5406	25.5037	25.7781	25.68	25.6072	25.5514	0.115864	0.232019	0.101935
A0A0H2VCU3	Transketolase OS=Escherichia coli O6:H1 (strain CFT073 / ATCC 700928 / UPEC) OX=199310 GN=tktA PE=3 SV=1	tktA	25.2912	25.505	25.3905	25.0064	25.2595	25.2874	25.1016	25.2311	0.518537	0.622089	-0.0783544
A0A0H2VBT2	Transketolase OS=Escherichia coli O6:H1 (strain CFT073 / ATCC 700928 / UPEC) OX=199310 GN=tktB PE=3 SV=1	tktB	11.328	11.7149	12.617	15.7799	15.5133	13.842	12.7778	12.0699	0.602539	0.693202	0.690816
P0AGG9	Metalloprotease TldD OS=Escherichia coli O6:H1 (strain CFT073 / ATCC 700928 / UPEC) OX=199310 GN=tldD PE=3 SV=1	tldD	20.464	20.7055	20.4972	20.3471	20.6152	20.7161	20.6273	20.6156	0.124692	0.244788	0.140089
Q8FIN9	Thymidylate kinase OS=Escherichia coli O6:H1 (strain CFT073 / ATCC 700928 / UPEC) OX=199310 GN=tmk PE=3 SV=1	tmk	18.4343	18.6471	18.5164	18.216	18.836	18.7321	18.7546	18.7642	0.0142506	0.0558148	0.318231
Q8FBV2	Tryptophanase OS=Escherichia coli O6:H1 (strain CFT073 / ATCC 700928 / UPEC) OX=199310 GN=tnaA PE=3 SV=2	tnaA	24.3295	24.5675	24.5321	24.5715	24.3881	24.5572	24.3617	24.4826	0.496814	0.60099	-0.0527667
A0A0H2V5B4	TolA protein OS=Escherichia coli O6:H1 (strain CFT073 / ATCC 700928 / UPEC) OX=199310 GN=tolA PE=4 SV=1	tolA	19.639	19.943	19.5068	18.5343	20.2254	20.3314	20.237	20.0867	0.0386185	0.113408	0.814352
P0A856	Tol-Pal system protein TolB OS=Escherichia coli O6:H1 (strain CFT073 / ATCC 700928 / UPEC) OX=199310 GN=tolB PE=3 SV=1	tolB	24.085	24.106	24.359	24.3251	24.488	24.1704	24.4929	24.3355	0.194482	0.321056	0.152929
A0A0H2VDL3	Outer membrane protein tolC OS=Escherichia coli O6:H1 (strain CFT073 / ATCC 700928 / UPEC) OX=199310 GN=tolC PE=3 SV=1	tolC	22.0892	21.9957	22.0132	21.9061	23.1837	22.9078	23.276	23.0588	1.58053e-05	0.000435465	1.1055
A0A0H2V7E6	Tol-Pal system protein TolQ OS=Escherichia coli O6:H1 (strain CFT073 / ATCC 700928 / UPEC) OX=199310 GN=tolQ PE=3 SV=1	tolQ	19.1558	19.2039	19.3601	18.0141	19.8678	19.901	19.53	19.8137	0.0389572	0.113885	0.844625
P0ABV7	Tol-Pal system protein TolR OS=Escherichia coli O6:H1 (strain CFT073 / ATCC 700928 / UPEC) OX=199310 GN=tolR PE=3 SV=1	tolR	19.0863	19.413	19.0439	18.6875	19.5171	19.8889	19.5734	19.5502	0.0154581	0.0598111	0.574732
A0A0H2V865	DNA topoisomerase 1 OS=Escherichia coli O6:H1 (strain CFT073 / ATCC 700928 / UPEC) OX=199310 GN=topA PE=3 SV=1	topA	20.9152	20.7471	20.7478	20.4076	20.759	20.8885	20.7563	20.7037	0.547296	0.646186	0.0724126
P0A859	Triosephosphate isomerase OS=Escherichia coli O6:H1 (strain CFT073 / ATCC 700928 / UPEC) OX=199310 GN=tpiA PE=3 SV=1	tpiA	26.1738	26.1279	26.1249	26.0599	26.0337	25.7009	25.9638	25.949	0.0334405	0.101981	-0.209755
P0A863	Thiol peroxidase OS=Escherichia coli O6:H1 (strain CFT073 / ATCC 700928 / UPEC) OX=199310 GN=tpx PE=3 SV=2	tpx	26.474	26.5547	26.444	25.8574	26.8026	26.8102	26.746	26.6676	0.040958	0.116254	0.424087
A0A0H2VGD8	PTS system, trehalose-specific IIBC component OS=Escherichia coli O6:H1 (strain CFT073 / ATCC 700928 / UPEC) OX=199310 GN=treB PE=4 SV=1	treB	19.6006	20.1136	19.7313	15.702	19.9915	20.032	19.8967	19.9068	0.30131	0.422375	1.16986
A0A0H2VE32	Trehalose-6-phosphate hydrolase OS=Escherichia coli O6:H1 (strain CFT073 / ATCC 700928 / UPEC) OX=199310 GN=treC PE=3 SV=1	treC	20.5287	20.6829	20.8306	19.6878	20.6648	20.5962	20.5758	20.6309	0.499116	0.603319	0.184459
Q8CXW3	tRNA/tmRNA (uracil-C(5))-methyltransferase OS=Escherichia coli O6:H1 (strain CFT073 / ATCC 700928 / UPEC) OX=199310 GN=trmA PE=3 SV=1	trmA	20.1674	20.2306	19.8902	19.4455	19.9007	19.7623	19.9303	19.9593	0.813652	0.86107	-0.0452979
Q8FE22	tRNA (guanine-N(7)-)-methyltransferase OS=Escherichia coli O6:H1 (strain CFT073 / ATCC 700928 / UPEC) OX=199310 GN=trmB PE=3 SV=1	trmB	18.2631	18.7374	18.6744	17.9585	18.7542	18.342	18.1796	18.3163	0.964299	0.973436	-0.0103179
P0AE02	tRNA (cytidine/uridine-2'-O-)-methyltransferase TrmJ OS=Escherichia coli O6:H1 (strain CFT073 / ATCC 700928 / UPEC) OX=199310 GN=trmJ PE=3 SV=1	trmJ	20.8643	21.1771	21.0289	20.8453	21.2821	21.2552	21.1496	21.3079	0.0194748	0.0696212	0.269764
P0AGJ8	tRNA (cytidine(34)-2'-O)-methyltransferase OS=Escherichia coli O6:H1 (strain CFT073 / ATCC 700928 / UPEC) OX=199310 GN=trmL PE=3 SV=1	trmL	16.8775	17.3435	17.2651	14.5075	17.574	17.767	17.3461	17.3878	0.183218	0.309822	1.02031
Q8FHW0	Tryptophan synthase alpha chain OS=Escherichia coli O6:H1 (strain CFT073 / ATCC 700928 / UPEC) OX=199310 GN=trpA PE=3 SV=1	trpA	20.5909	20.8168	20.6217	20.5882	20.8678	20.742	20.8087	20.7586	0.0635569	0.156977	0.139826
Q8FHV9	Tryptophan synthase beta chain OS=Escherichia coli O6:H1 (strain CFT073 / ATCC 700928 / UPEC) OX=199310 GN=trpB PE=3 SV=3	trpB	20.6659	20.5205	20.6628	20.5806	20.6849	20.4464	20.566	20.5511	0.479203	0.585001	-0.0453466
P67588	Tryptophan--tRNA ligase OS=Escherichia coli O6:H1 (strain CFT073 / ATCC 700928 / UPEC) OX=199310 GN=trpS PE=3 SV=1	trpS	23.1969	23.2331	23.1776	23.2185	23.2456	22.9165	23.0701	23.0925	0.11667	0.233341	-0.125335
P65844	tRNA pseudouridine synthase A OS=Escherichia coli O6:H1 (strain CFT073 / ATCC 700928 / UPEC) OX=199310 GN=truA PE=3 SV=1	truA	20.6293	20.6141	20.5541	19.2931	20.3379	20.432	20.055	20.4067	0.920329	0.943352	0.0352746
P60341	tRNA pseudouridine synthase B OS=Escherichia coli O6:H1 (strain CFT073 / ATCC 700928 / UPEC) OX=199310 GN=truB PE=3 SV=1	truB	18.9031	19.1901	18.8291	18.0468	19.2343	19.3594	19.0287	19.2206	0.114569	0.231161	0.468472
Q8FEJ7	tRNA pseudouridine synthase D OS=Escherichia coli O6:H1 (strain CFT073 / ATCC 700928 / UPEC) OX=199310 GN=truD PE=3 SV=1	truD	20.525	20.6725	20.5384	20.2492	20.7415	20.719	20.7005	20.681	0.0542358	0.143018	0.214259
P0AA26	Thioredoxin 1 OS=Escherichia coli O6:H1 (strain CFT073 / ATCC 700928 / UPEC) OX=199310 GN=trxA PE=3 SV=2	trxA	24.5425	24.7589	24.4817	24.0268	24.8209	25.0075	24.5803	24.6807	0.125152	0.245138	0.319887
A0A0H2V5S0	Thioredoxin reductase OS=Escherichia coli O6:H1 (strain CFT073 / ATCC 700928 / UPEC) OX=199310 GN=trxB PE=3 SV=1	trxB	24.037	24.2575	24.0938	23.7115	24.6464	24.7842	24.5549	24.5297	0.00327865	0.0180665	0.603883
P0AGG5	Thioredoxin 2 OS=Escherichia coli O6:H1 (strain CFT073 / ATCC 700928 / UPEC) OX=199310 GN=trxC PE=3 SV=1	trxC	19.5403	19.6214	19.4179	18.8045	20.1155	20.4442	20.0251	20.1595	0.00654489	0.0315022	0.840053
Q8FD17	Threonylcarbamoyl-AMP synthase OS=Escherichia coli O6:H1 (strain CFT073 / ATCC 700928 / UPEC) OX=199310 GN=tsaC PE=3 SV=2	tsaC	19.4481	19.4123	19.2945	19.1567	19.6521	19.8566	19.4595	19.4124	0.0690631	0.161585	0.267253
Q8FDG6	tRNA N6-adenosine threonylcarbamoyltransferase OS=Escherichia coli O6:H1 (strain CFT073 / ATCC 700928 / UPEC) OX=199310 GN=tsaD PE=3 SV=1	tsaD	18.2421	18.6629	18.3755	18.4486	18.6309	18.8811	18.4684	18.4963	0.197309	0.324069	0.186876
P0A6P2	Elongation factor Ts OS=Escherichia coli O6:H1 (strain CFT073 / ATCC 700928 / UPEC) OX=199310 GN=tsf PE=3 SV=2	tsf	25.8807	26.0691	25.896	25.3992	26.0973	26.224	26.1327	26.1648	0.0572993	0.147209	0.343444
A0A0H2V5H1	Nucleoside-specific channel-forming protein Tsx OS=Escherichia coli O6:H1 (strain CFT073 / ATCC 700928 / UPEC) OX=199310 GN=tsx PE=3 SV=1	tsx	20.7253	20.8314	20.7095	19.7925	20.4352	20.2641	20.5597	20.488	0.766109	0.829995	-0.0779158
Q8FHP6	tRNA-cytidine(32) 2-sulfurtransferase OS=Escherichia coli O6:H1 (strain CFT073 / ATCC 700928 / UPEC) OX=199310 GN=ttcA PE=3 SV=1	ttcA	20.8485	21.0051	21.0492	20.9706	21.0684	21.2748	20.8418	20.9341	0.574099	0.668666	0.0614334
P0A6N2	Elongation factor Tu OS=Escherichia coli O6:H1 (strain CFT073 / ATCC 700928 / UPEC) OX=199310 GN=tufA PE=3 SV=2	tufA	29.2208	29.3109	29.2671	29.2051	29.4432	29.5613	29.4465	29.4172	0.00166489	0.0109938	0.216099
P0A891	Sulfur carrier protein TusA OS=Escherichia coli O6:H1 (strain CFT073 / ATCC 700928 / UPEC) OX=199310 GN=tusA PE=3 SV=1	tusA	18.4171	18.4659	18.0954	17.8929	18.7742	18.9413	18.5619	18.7921	0.0127462	0.0513058	0.549529
A0A0H2VDE6	Aminotransferase OS=Escherichia coli O6:H1 (strain CFT073 / ATCC 700928 / UPEC) OX=199310 GN=tyrB PE=3 SV=1	tyrB	20.6398	20.8861	20.6252	20.0093	20.5914	20.6784	20.5145	20.5325	0.844048	0.885535	0.0391072
A0A0H2V8A7	Transcriptional regulatory protein TyrR OS=Escherichia coli O6:H1 (strain CFT073 / ATCC 700928 / UPEC) OX=199310 GN=tyrR PE=4 SV=1	tyrR	19.4008	19.1908	19.6856	19.7349	19.2227	18.167	18.9024	18.6862	0.0251415	0.0838749	-0.758433
Q8FH88	Tyrosine--tRNA ligase OS=Escherichia coli O6:H1 (strain CFT073 / ATCC 700928 / UPEC) OX=199310 GN=tyrS PE=3 SV=3	tyrS	23.0062	23.0371	23.0866	22.8787	23.4083	23.2518	23.334	23.2147	0.00287221	0.0164094	0.300045
Q8FBI8	Probable protein kinase UbiB OS=Escherichia coli O6:H1 (strain CFT073 / ATCC 700928 / UPEC) OX=199310 GN=ubiB PE=3 SV=1	ubiB	17.6967	18.0525	17.5982	17.641	17.7971	18.2906	17.8448	17.8751	0.232414	0.356086	0.204797
P0AAB5	3-octaprenyl-4-hydroxybenzoate carboxy-lyase OS=Escherichia coli O6:H1 (strain CFT073 / ATCC 700928 / UPEC) OX=199310 GN=ubiD PE=3 SV=1	ubiD	20.1944	20.2828	20.2319	20.1716	20.4309	20.3909	20.2468	20.2593	0.076464	0.173565	0.11184
Q8FBJ0	Ubiquinone/menaquinone biosynthesis C-methyltransferase UbiE OS=Escherichia coli O6:H1 (strain CFT073 / ATCC 700928 / UPEC) OX=199310 GN=ubiE PE=3 SV=1	ubiE	20.7213	21.0002	20.7711	20.475	21.0359	21.0989	20.7392	21.0265	0.13318	0.254334	0.233226
Q8FFP0	Ubiquinone biosynthesis O-methyltransferase OS=Escherichia coli O6:H1 (strain CFT073 / ATCC 700928 / UPEC) OX=199310 GN=ubiG PE=3 SV=1	ubiG	19.271	19.5037	19.2909	19.1849	19.6901	19.6639	19.5501	19.5902	0.00605687	0.0295088	0.310952
A0A0H2VBR1	Oxidoreductase ucpA OS=Escherichia coli O6:H1 (strain CFT073 / ATCC 700928 / UPEC) OX=199310 GN=ucpA PE=4 SV=1	ucpA	22.1299	22.4205	22.2291	22.0978	21.7695	21.9179	21.6485	21.6697	0.00266359	0.0155344	-0.467902
P0A8F5	Uridine kinase OS=Escherichia coli O6:H1 (strain CFT073 / ATCC 700928 / UPEC) OX=199310 GN=udk PE=3 SV=1	udk	18.9163	19.1451	19.2629	17.7343	19.3355	19.0731	18.8551	18.8732	0.491858	0.596802	0.269552
A0A0H2VCQ0	Uridine phosphorylase OS=Escherichia coli O6:H1 (strain CFT073 / ATCC 700928 / UPEC) OX=199310 GN=udp PE=3 SV=1	udp	23.3033	23.0234	23.4446	23.3826	23.334	22.8636	23.3598	23.2237	0.55059	0.648852	-0.0931962
A0A0H2VEA3	Glycerophosphoryl diester phosphodiesterase OS=Escherichia coli O6:H1 (strain CFT073 / ATCC 700928 / UPEC) OX=199310 GN=ugpQ PE=4 SV=1	ugpQ	18.2174	18.5263	18.5534	17.2998	18.4699	18.5456	18.4186	18.2279	0.41034	0.525841	0.266258
Q8FF08	Uracil-DNA glycosylase OS=Escherichia coli O6:H1 (strain CFT073 / ATCC 700928 / UPEC) OX=199310 GN=ung PE=3 SV=3	ung	20.4126	20.4393	20.3542	20.3324	20.4199	20.2718	20.2183	20.327	0.180301	0.306839	-0.0753705
P0A8F1	Uracil phosphoribosyltransferase OS=Escherichia coli O6:H1 (strain CFT073 / ATCC 700928 / UPEC) OX=199310 GN=upp PE=3 SV=1	upp	23.7886	24.0582	24.0142	23.2936	24.2356	24.3982	24.1144	24.0527	0.074718	0.170815	0.411584
P60473	Ditrans,polycis-undecaprenyl-diphosphate synthase ((2E,6E)-farnesyl-diphosphate specific) OS=Escherichia coli O6:H1 (strain CFT073 / ATCC 700928 / UPEC) OX=199310 GN=uppS PE=1 SV=1	uppS	19.7388	19.4047	19.6759	19.5029	19.6813	18.8987	19.3723	19.2747	0.176324	0.302974	-0.273822
A0A0H2V9C3	USG-1 protein OS=Escherichia coli O6:H1 (strain CFT073 / ATCC 700928 / UPEC) OX=199310 GN=usg PE=4 SV=1	usg	22.5145	22.5744	22.641	22.6137	22.818	22.7179	22.7608	22.6798	0.00783904	0.0363095	0.158216
A0A0H2V4Z8	Protein ushA OS=Escherichia coli O6:H1 (strain CFT073 / ATCC 700928 / UPEC) OX=199310 GN=ushA PE=3 SV=1	ushA	20.7198	20.7774	20.6182	20.5425	20.4807	20.6024	20.4341	20.3961	0.0354746	0.106731	-0.186139
P0AED1	Universal stress protein A OS=Escherichia coli O6:H1 (strain CFT073 / ATCC 700928 / UPEC) OX=199310 GN=uspA PE=3 SV=2	uspA	24.8887	24.1862	25.0263	24.7876	24.227	23.2839	24.028	23.845	0.0188665	0.0680558	-0.876198
Q8FGN7	Universal stress protein C OS=Escherichia coli O6:H1 (strain CFT073 / ATCC 700928 / UPEC) OX=199310 GN=uspC PE=3 SV=1	uspC	19.926	19.744	20.2918	20.181	19.8318	18.8777	19.4853	19.2465	0.0286675	0.0905348	-0.675374
P67089	Universal stress protein D OS=Escherichia coli O6:H1 (strain CFT073 / ATCC 700928 / UPEC) OX=199310 GN=uspD PE=3 SV=1	uspD	20.367	20.8795	20.7753	20.5086	20.5523	20.7	20.2484	20.2679	0.28343	0.406266	-0.190466
P0AAC1	Universal stress protein E OS=Escherichia coli O6:H1 (strain CFT073 / ATCC 700928 / UPEC) OX=199310 GN=uspE PE=3 SV=2	uspE	22.5644	22.9149	22.7012	21.8891	22.548	22.5191	22.415	22.5259	0.947274	0.960953	-0.0154068
P0A4P6	Universal stress protein F OS=Escherichia coli O6:H1 (strain CFT073 / ATCC 700928 / UPEC) OX=199310 GN=uspF PE=3 SV=1	uspF	23.3207	23.5556	23.3636	23.0155	23.1692	23.2405	23.0134	23.0717	0.172152	0.299463	-0.190138
Q8FK07	Universal stress protein G OS=Escherichia coli O6:H1 (strain CFT073 / ATCC 700928 / UPEC) OX=199310 GN=uspG PE=3 SV=2	uspG	23.1062	23.2322	23.1952	20.2135	22.9813	22.7399	22.7486	22.9249	0.599904	0.690667	0.41188
A0A0H2V5V0	ATP-binding protein Uup OS=Escherichia coli O6:H1 (strain CFT073 / ATCC 700928 / UPEC) OX=199310 GN=uup PE=3 SV=1	uup	19.0474	19.3697	19.1942	18.7747	19.4005	19.5302	19.257	19.4462	0.0648921	0.158559	0.311954
Q8FB02	UvrABC system protein A OS=Escherichia coli O6:H1 (strain CFT073 / ATCC 700928 / UPEC) OX=199310 GN=uvrA PE=3 SV=1	uvrA	19.6364	19.7484	19.8009	19.8659	19.7023	19.6585	19.5233	19.4361	0.0579216	0.147316	-0.182833
Q8FJP8	UvrABC system protein B OS=Escherichia coli O6:H1 (strain CFT073 / ATCC 700928 / UPEC) OX=199310 GN=uvrB PE=3 SV=3	uvrB	19.3066	19.1964	19.8526	19.7497	19.4615	18.8874	19.1696	18.9042	0.0927737	0.198996	-0.420684
A0A0H2VE91	DNA helicase OS=Escherichia coli O6:H1 (strain CFT073 / ATCC 700928 / UPEC) OX=199310 GN=uvrD PE=3 SV=1	uvrD	18.6997	18.9274	18.6722	18.6667	18.9531	19.0049	18.8726	18.869	0.0406974	0.116117	0.183407
P66797	Response regulator UvrY OS=Escherichia coli O6:H1 (strain CFT073 / ATCC 700928 / UPEC) OX=199310 GN=uvrY PE=3 SV=1	uvrY	19.8483	20.3154	20.143	20.079	20.4405	20.2549	20.3262	20.3001	0.0661759	0.159261	0.234019
A0A0H2VBC3	Altronate hydrolase OS=Escherichia coli O6:H1 (strain CFT073 / ATCC 700928 / UPEC) OX=199310 GN=uxaA PE=3 SV=1	uxaA	18.3696	18.4279	18.3293	18.0573	17.6107	17.7015	17.5443	17.5422	0.000248622	0.00262603	-0.696339
P0A8G4	Uronate isomerase OS=Escherichia coli O6:H1 (strain CFT073 / ATCC 700928 / UPEC) OX=199310 GN=uxaC PE=3 SV=1	uxaC	23.1243	23.3923	23.2318	23.2517	22.3746	22.5696	22.1805	22.34	9.83314e-05	0.00140298	-0.883839
P0A4R9	Mannonate dehydratase OS=Escherichia coli O6:H1 (strain CFT073 / ATCC 700928 / UPEC) OX=199310 GN=uxuA PE=3 SV=1	uxuA	21.1311	21.3899	21.1026	21.099	21.057	21.1385	21.0031	21.0607	0.175675	0.302888	-0.115806
A0A0H2VDQ8	D-mannonate oxidoreductase OS=Escherichia coli O6:H1 (strain CFT073 / ATCC 700928 / UPEC) OX=199310 GN=uxuB PE=4 SV=1	uxuB	19.3823	19.6118	19.4572	19.3226	19.35	19.3882	19.3689	19.3754	0.291501	0.412959	-0.0728475
A0A0H2VG66	Ribonuclease R OS=Escherichia coli O6:H1 (strain CFT073 / ATCC 700928 / UPEC) OX=199310 GN=vacB PE=3 SV=1	vacB	21.7889	21.8438	22.0296	21.8416	21.8133	21.7776	21.6344	21.6697	0.0660206	0.159261	-0.152213
A0A0H2VAN9	VacJ lipoprotein OS=Escherichia coli O6:H1 (strain CFT073 / ATCC 700928 / UPEC) OX=199310 GN=vacJ PE=3 SV=1	vacJ	21.245	21.171	21.0429	20.7463	20.9439	20.9056	20.8889	20.9613	0.298988	0.420312	-0.126384
Q8FAD1	Valine--tRNA ligase OS=Escherichia coli O6:H1 (strain CFT073 / ATCC 700928 / UPEC) OX=199310 GN=valS PE=3 SV=1	valS	23.1728	23.2585	23.2116	22.0196	23.128	23.0443	23.0596	23.0986	0.597585	0.689784	0.167028
A0A0H2VBW2	Protein visC OS=Escherichia coli O6:H1 (strain CFT073 / ATCC 700928 / UPEC) OX=199310 GN=visC PE=3 SV=1	visC	18.1162	18.6306	18.1841	17.4095	18.4169	18.6807	18.2809	18.4555	0.209626	0.33486	0.373371
A0A0H2VCB5	UDP-galactose:(Galactosyl) LPS alpha1,2-galactosyltransferase OS=Escherichia coli O6:H1 (strain CFT073 / ATCC 700928 / UPEC) OX=199310 GN=waaW PE=4 SV=1	waaW	16.5605	16.7591	16.6345	19.2701	16.8705	16.4978	17.0649	17.0749	0.54541	0.645604	-0.429051
A0A0H2VF94	UDP-N-acetylglucosamine 2-epimerase OS=Escherichia coli O6:H1 (strain CFT073 / ATCC 700928 / UPEC) OX=199310 GN=wecB PE=3 SV=1	wecB	18.234	18.5742	18.6334	17.3565	18.7902	18.9724	18.6027	18.7149	0.110152	0.22596	0.570544
A0A0H2VCK2	UDP-N-acetyl-D-mannosamine dehydrogenase OS=Escherichia coli O6:H1 (strain CFT073 / ATCC 700928 / UPEC) OX=199310 GN=wecC PE=3 SV=1	wecC	19.2706	19.5014	19.349	19.0239	19.3531	19.5423	19.2754	19.2699	0.55477	0.651854	0.0739548
A0A0H2VCU9	dTDP-4-amino-4,6-dideoxygalactose transaminase OS=Escherichia coli O6:H1 (strain CFT073 / ATCC 700928 / UPEC) OX=199310 GN=wecE PE=3 SV=1	wecE	19.4345	19.562	19.4975	19.3472	19.6449	19.8067	19.2982	19.6066	0.308253	0.430689	0.128782
A0A0H2VAY8	Chain length determinant protein OS=Escherichia coli O6:H1 (strain CFT073 / ATCC 700928 / UPEC) OX=199310 GN=wzzB PE=4 SV=1	wzzB	21.8515	21.9413	21.7	21.5256	21.6238	21.4782	21.5375	21.5835	0.0845846	0.186436	-0.198843
A0A0H2VCU6	ECA polysaccharide chain length modulation protein OS=Escherichia coli O6:H1 (strain CFT073 / ATCC 700928 / UPEC) OX=199310 GN=wzzE PE=3 SV=1	wzzE	19.6366	19.9137	19.6321	19.5048	19.991	19.9971	19.86	19.9338	0.0247133	0.082792	0.27372
P0AGN0	Xanthine permease XanP OS=Escherichia coli O6:H1 (strain CFT073 / ATCC 700928 / UPEC) OX=199310 GN=xanP PE=3 SV=1	xanP	18.9925	19.3508	18.6512	17.5917	19.0558	19.4381	19.0333	19.0818	0.243909	0.367704	0.505674
P0A8H0	Exodeoxyribonuclease 7 small subunit OS=Escherichia coli O6:H1 (strain CFT073 / ATCC 700928 / UPEC) OX=199310 GN=xseB PE=3 SV=2	xseB	21.1253	21.0574	20.7809	20.8085	21.0865	21.4337	21.0359	21.0391	0.162526	0.28698	0.205775
A0A0H2VA25	Exodeoxyribonuclease III OS=Escherichia coli O6:H1 (strain CFT073 / ATCC 700928 / UPEC) OX=199310 GN=xthA PE=3 SV=1	xthA	20.6138	20.4659	20.6371	20.6054	20.8788	20.3206	20.6442	20.5277	0.923656	0.944118	0.0122674
A0A0H2VBY8	D-xylose-binding periplasmic protein OS=Escherichia coli O6:H1 (strain CFT073 / ATCC 700928 / UPEC) OX=199310 GN=xylF PE=4 SV=1	xylF	17.9634	18.252	17.7966	18.215	17.4409	17.4258	17.096	17.0917	0.00159974	0.0106961	-0.793142
Q8FLD3	UPF0246 protein YaaA OS=Escherichia coli O6:H1 (strain CFT073 / ATCC 700928 / UPEC) OX=199310 GN=yaaA PE=3 SV=1	yaaA	18.7673	19.5582	19.4189	18.9993	19.6294	19.628	19.3597	19.5928	0.108296	0.223012	0.366535
Q8FL57	DNA gyrase inhibitor YacG OS=Escherichia coli O6:H1 (strain CFT073 / ATCC 700928 / UPEC) OX=199310 GN=yacG PE=3 SV=1	yacG	18.3832	18.9229	18.21	17.2175	18.6491	18.9911	18.3221	18.8017	0.233328	0.357143	0.507586
A0A0H2V447	Blue copper oxidase cueO OS=Escherichia coli O6:H1 (strain CFT073 / ATCC 700928 / UPEC) OX=199310 GN=yacK PE=4 SV=1	yacK	18.8173	19.0306	18.9938	18.7587	19.2137	19.2141	19.2232	19.1606	0.00423885	0.0223059	0.302826
A0A0H2V607	Carbonic anhydrase OS=Escherichia coli O6:H1 (strain CFT073 / ATCC 700928 / UPEC) OX=199310 GN=yadF PE=3 SV=1	yadF	22.2816	22.6009	22.2637	22.2606	22.7967	23.0668	22.8281	22.9135	0.00175363	0.0112996	0.549582
A0A0H2V455	Hypothetical ABC transporter ATP-binding protein yadG OS=Escherichia coli O6:H1 (strain CFT073 / ATCC 700928 / UPEC) OX=199310 GN=yadG PE=4 SV=1	yadG	17.9152	18.0819	17.8707	17.8046	18.2242	18.1295	18.1159	18.1199	0.0120014	0.0493013	0.229301
A0A0H2V4A0	Lipoprotein OS=Escherichia coli O6:H1 (strain CFT073 / ATCC 700928 / UPEC) OX=199310 GN=yaeC PE=3 SV=1	yaeC	22.7286	22.9487	22.6916	22.2529	22.9331	23.0232	22.9858	22.8937	0.0869152	0.190261	0.303476
A0A0H2V652	D-methionine transport system permease protein metI OS=Escherichia coli O6:H1 (strain CFT073 / ATCC 700928 / UPEC) OX=199310 GN=yaeE PE=3 SV=1	yaeE	18.5444	18.6971	18.8616	18.3115	18.91	19.3291	18.7711	18.8244	0.0852161	0.187569	0.35502
P62770	UPF0325 protein YaeH OS=Escherichia coli O6:H1 (strain CFT073 / ATCC 700928 / UPEC) OX=199310 GN=yaeH PE=3 SV=1	yaeH	21.4417	21.5522	21.384	20.8355	21.3269	21.2942	21.1907	21.2121	0.781239	0.84136	-0.0473667
A0A0H2V4U5	Zinc metalloprotease OS=Escherichia coli O6:H1 (strain CFT073 / ATCC 700928 / UPEC) OX=199310 GN=yaeL PE=3 SV=1	yaeL	17.6236	17.7992	17.425	16.6353	17.7985	17.9798	17.8059	17.9095	0.101894	0.21229	0.502606
A0A0H2V484	Rof protein OS=Escherichia coli O6:H1 (strain CFT073 / ATCC 700928 / UPEC) OX=199310 GN=yaeO PE=4 SV=1	yaeO	20.5832	20.7851	20.3964	18.5988	20.8403	21.0566	20.8847	20.9694	0.145173	0.268814	0.846855
A0A0H2V4V0	Uncharacterized protein OS=Escherichia coli O6:H1 (strain CFT073 / ATCC 700928 / UPEC) OX=199310 GN=yaeQ PE=4 SV=1	yaeQ	18.1571	18.4267	18.2783	18.3013	18.1561	18.0392	18.1004	18.2779	0.0969341	0.20543	-0.147474
A0A0H2V4V8	Hypothetical transcriptional regulator yafC OS=Escherichia coli O6:H1 (strain CFT073 / ATCC 700928 / UPEC) OX=199310 GN=yafC PE=3 SV=1	yafC	17.0724	17.6019	17.4162	16.5104	17.1663	17.1762	17.0644	17.0027	0.850709	0.889681	-0.0478332
A0A0H2V4J9	Acyl-coenzyme A dehydrogenase OS=Escherichia coli O6:H1 (strain CFT073 / ATCC 700928 / UPEC) OX=199310 GN=yafH PE=3 SV=1	yafH	15.936	16.3926	16.2444	15.9855	17.7606	17.99	17.8798	17.9287	6.06061e-06	0.00021054	1.75019
A0A0H2V4L6	Uncharacterized protein OS=Escherichia coli O6:H1 (strain CFT073 / ATCC 700928 / UPEC) OX=199310 GN=yagU PE=4 SV=1	yagU	19.9701	20.4543	20.449	16.4156	19.1355	19.2095	19.215	19.4335	0.94225	0.958568	-0.073838
A0A0H2V4S6	Penicillin-binding protein ampH OS=Escherichia coli O6:H1 (strain CFT073 / ATCC 700928 / UPEC) OX=199310 GN=yaiH PE=4 SV=1	yaiH	16.2265	16.6344	16.6296	16.4341	18.3727	18.1339	18.0851	18.1499	6.26908e-06	0.000213149	1.70425
A0A0H2V6S1	Uncharacterized protein OS=Escherichia coli O6:H1 (strain CFT073 / ATCC 700928 / UPEC) OX=199310 GN=yaiL PE=4 SV=1	yaiL	18.002	18.3625	17.8939	17.072	18.2686	18.6714	18.4467	18.4863	0.0671275	0.160824	0.635658
A0A0H2V5F1	Uncharacterized protein OS=Escherichia coli O6:H1 (strain CFT073 / ATCC 700928 / UPEC) OX=199310 GN=yaiW PE=4 SV=1	yaiW	16.0241	16.5166	16.3273	15.885	17.137	17.5577	17.1188	17.1927	0.000945291	0.00700605	1.0633
P0ADZ8	Sec translocon accessory complex subunit YajC OS=Escherichia coli O6:H1 (strain CFT073 / ATCC 700928 / UPEC) OX=199310 GN=yajC PE=3 SV=1	yajC	22.841	23.0905	22.8289	22.5758	22.7345	22.8495	22.7655	22.707	0.546803	0.646186	-0.0699235
P0AAQ3	Putative HNH nuclease YajD OS=Escherichia coli O6:H1 (strain CFT073 / ATCC 700928 / UPEC) OX=199310 GN=yajD PE=3 SV=1	yajD	19.0136	19.518	18.8725	18.6942	18.5947	18.8855	18.8591	18.8389	0.270018	0.396954	-0.230044
P0ADA6	Uncharacterized lipoprotein YajG OS=Escherichia coli O6:H1 (strain CFT073 / ATCC 700928 / UPEC) OX=199310 GN=yajG PE=3 SV=1	yajG	21.5753	21.5252	21.9092	21.5095	22.1137	21.5975	22.0592	22.0143	0.0809716	0.180969	0.316391
A0A0H2V5H6	Hypothetical oxidoreductase yajO OS=Escherichia coli O6:H1 (strain CFT073 / ATCC 700928 / UPEC) OX=199310 GN=yajO PE=4 SV=1	yajO	18.5177	18.6066	18.4325	18.0819	18.4196	18.393	18.411	18.4483	0.945202	0.960224	0.00827531
P0A8E8	UPF0234 protein YajQ OS=Escherichia coli O6:H1 (strain CFT073 / ATCC 700928 / UPEC) OX=199310 GN=yajQ PE=3 SV=2	yajQ	23.2143	23.2779	23.3089	22.1258	23.2238	23.2195	23.1377	23.0323	0.574962	0.668978	0.171618
P0A8B6	Nucleoid-associated protein YbaB OS=Escherichia coli O6:H1 (strain CFT073 / ATCC 700928 / UPEC) OX=199310 GN=ybaB PE=3 SV=1	ybaB	21.3516	21.5067	21.4096	21.0668	21.5384	21.7908	21.6511	21.6926	0.0211967	0.0741188	0.334557
A0A0H2V708	Cys-tRNA(Pro)/Cys-tRNA(Cys) deacylase OS=Escherichia coli O6:H1 (strain CFT073 / ATCC 700928 / UPEC) OX=199310 GN=ybaK PE=3 SV=1	ybaK	19.8354	20.097	19.8836	19.5389	19.7376	20.0401	19.7411	19.8875	0.927697	0.946579	0.0128308
A0A0H2V5J8	RCK N-terminal domain-containing protein OS=Escherichia coli O6:H1 (strain CFT073 / ATCC 700928 / UPEC) OX=199310 GN=ybaL PE=3 SV=1	ybaL	17.828	17.9788	17.6958	17.6424	17.2701	17.2053	16.8505	16.7735	0.00194978	0.0123826	-0.761365
A0A0H2V5K6	Copper-transporting P-type ATPase OS=Escherichia coli O6:H1 (strain CFT073 / ATCC 700928 / UPEC) OX=199310 GN=ybaR PE=3 SV=1	ybaR	18.6881	18.9898	18.8074	18.2942	18.8924	18.9336	18.8036	18.7923	0.329035	0.449785	0.160599
A0A0H2V4W4	Uncharacterized protein OS=Escherichia coli O6:H1 (strain CFT073 / ATCC 700928 / UPEC) OX=199310 GN=ybaY PE=4 SV=1	ybaY	19.8327	19.8999	19.7746	19.8846	20.1755	20.4401	20.1789	20.1824	0.00142325	0.00971949	0.396295
A0A0H2V4Y5	Hypothetical ABC transporter ATP-binding protein ybbL OS=Escherichia coli O6:H1 (strain CFT073 / ATCC 700928 / UPEC) OX=199310 GN=ybbL PE=4 SV=1	ybbL	18.5259	18.9368	19.0321	18.7687	19.0807	18.7842	18.725	18.614	0.923701	0.944118	-0.0148972
A0A0H2V5L2	Thioredoxin domain-containing protein OS=Escherichia coli O6:H1 (strain CFT073 / ATCC 700928 / UPEC) OX=199310 GN=ybbN PE=4 SV=1	ybbN	21.8681	21.8902	21.5818	21.5013	21.9765	22.277	22.0268	21.9887	0.0261338	0.0855775	0.356912
P0AFP5	Uncharacterized oxidoreductase YbbO OS=Escherichia coli O6:H1 (strain CFT073 / ATCC 700928 / UPEC) OX=199310 GN=ybbO PE=3 SV=1	ybbO	18.3766	18.9301	18.6795	16.3374	19.0828	18.8379	18.8578	18.9782	0.199134	0.325333	0.858277
A0A0H2V506	S4 RNA-binding domain-containing protein OS=Escherichia coli O6:H1 (strain CFT073 / ATCC 700928 / UPEC) OX=199310 GN=ybcJ PE=4 SV=1	ybcJ	20.6527	20.9262	20.6161	19.9848	20.7826	21.1466	20.8756	20.8684	0.131982	0.253495	0.373339
A0A0H2VAH6	Protein ybcL OS=Escherichia coli O6:H1 (strain CFT073 / ATCC 700928 / UPEC) OX=199310 GN=ybcL PE=4 SV=1	ybcL	19.7002	19.7328	19.7626	24.2313	19.4927	19.2186	19.6821	19.7858	0.290446	0.411831	-1.31191
A0A0H2V6N9	Bor protein homolog from lambdoid prophage DLP12 OS=Escherichia coli O6:H1 (strain CFT073 / ATCC 700928 / UPEC) OX=199310 GN=ybcU PE=4 SV=1	ybcU	16.4607	16.451	16.5441	11.7689	18.5742	17.578	18.1165	18.1948	0.0572723	0.147209	2.80971
A0A0H2V516	Uncharacterized protein OS=Escherichia coli O6:H1 (strain CFT073 / ATCC 700928 / UPEC) OX=199310 GN=ybdG PE=3 SV=1	ybdG	17.7872	18.0595	17.7992	18.2638	17.8605	18.1561	17.8962	17.9612	0.948325	0.960953	-0.00891278
A0A0H2V5T7	Citrate carrier/transporter OS=Escherichia coli O6:H1 (strain CFT073 / ATCC 700928 / UPEC) OX=199310 GN=ybdS PE=3 SV=1	ybdS	17.892	17.7671	17.3569	9.3633	13.6731	14.909	12.7107	14.1036	0.443806	0.556237	-1.7457
P0A8J5	UPF0250 protein YbeD OS=Escherichia coli O6:H1 (strain CFT073 / ATCC 700928 / UPEC) OX=199310 GN=ybeD PE=3 SV=1	ybeD	22.4797	22.556	22.5556	22.2615	22.6938	22.6781	22.4332	22.3439	0.533099	0.636691	0.0740701
A0A0H2V563	Glutamate/aspartate Periplasmic binding protein OS=Escherichia coli O6:H1 (strain CFT073 / ATCC 700928 / UPEC) OX=199310 GN=ybeJ PE=4 SV=1	ybeJ	23.055	22.9588	22.8629	22.8284	22.5712	22.3804	22.4792	22.358	0.000505969	0.00451698	-0.479059
P0AAU0	Uncharacterized protein YbeL OS=Escherichia coli O6:H1 (strain CFT073 / ATCC 700928 / UPEC) OX=199310 GN=ybeL PE=4 SV=1	ybeL	19.4771	19.3056	19.5278	19.8539	19.2309	19.1927	18.9859	18.983	0.0154479	0.0598111	-0.442953
P0A9K4	PhoH-like protein OS=Escherichia coli O6:H1 (strain CFT073 / ATCC 700928 / UPEC) OX=199310 GN=ybeZ PE=3 SV=2	ybeZ	21.7202	21.7028	21.6746	21.725	21.9664	21.7343	21.6828	21.6607	0.465306	0.575064	0.0554144
A0A0H2V7B9	Putative esterase/lipase ybfF OS=Escherichia coli O6:H1 (strain CFT073 / ATCC 700928 / UPEC) OX=199310 GN=ybfF PE=4 SV=1	ybfF	19.7709	19.4097	20.1096	19.8448	19.8053	19.2566	19.4274	19.0758	0.113851	0.230295	-0.392483
P0A8Z4	Acyl-CoA thioester hydrolase YbgC OS=Escherichia coli O6:H1 (strain CFT073 / ATCC 700928 / UPEC) OX=199310 GN=ybgC PE=3 SV=1	ybgC	18.6916	18.6864	18.9272	18.685	18.9351	18.9868	19.2368	19.0217	0.0158097	0.0604511	0.297575
A0A0H2V5D5	TolA	ybgF	21.4323	21.6094	21.22	21.4372	21.5134	21.5805	22	21.7501	0.0775024	0.175423	0.286291
P0AFP7	GTP cyclohydrolase 1 type 2 homolog OS=Escherichia coli O6:H1 (strain CFT073 / ATCC 700928 / UPEC) OX=199310 GN=ybgI PE=3 SV=1	ybgI	19.1058	19.1045	18.8479	17.3184	19.1707	19.2825	19.1293	19.0725	0.235285	0.359451	0.569589
A0A0H2V5A0	AHS1 domain-containing protein OS=Escherichia coli O6:H1 (strain CFT073 / ATCC 700928 / UPEC) OX=199310 GN=ybgJ PE=4 SV=1	ybgJ	20.153	20.2776	20.2131	19.858	20.3854	20.2319	20.2355	20.2093	0.215067	0.33972	0.140113
A0A0H2V5Z3	AHS2 domain-containing protein OS=Escherichia coli O6:H1 (strain CFT073 / ATCC 700928 / UPEC) OX=199310 GN=ybgK PE=4 SV=1	ybgK	17.9708	18.8167	18.6023	18.2411	18.7054	18.8457	18.3634	18.7369	0.280039	0.404613	0.255123
A0A0H2V7G4	Uncharacterized protein OS=Escherichia coli O6:H1 (strain CFT073 / ATCC 700928 / UPEC) OX=199310 GN=ybhA PE=4 SV=1	ybhA	19.5297	19.6905	19.6822	19.238	19.9593	19.858	19.8467	19.73	0.0351167	0.10608	0.313404
A0A0H2V7H0	Protein ybhB OS=Escherichia coli O6:H1 (strain CFT073 / ATCC 700928 / UPEC) OX=199310 GN=ybhB PE=4 SV=1	ybhB	6.18927	10.6995	12.8264	7.34949	12.0808	12.4336	14.128	13.2256	0.0588903	0.149048	3.70086
A0A0H2V5F4	Pectinesterase OS=Escherichia coli O6:H1 (strain CFT073 / ATCC 700928 / UPEC) OX=199310 GN=ybhC PE=4 SV=1	ybhC	23.6517	23.5196	23.4763	23.4121	23.8657	23.4889	23.7686	23.551	0.184136	0.310675	0.153632
Q8FJN6	UPF0194 membrane protein YbhG OS=Escherichia coli O6:H1 (strain CFT073 / ATCC 700928 / UPEC) OX=199310 GN=ybhG PE=3 SV=1	ybhG	19.6515	19.517	19.7607	19.4356	20.2917	20.0887	20.1987	20.0365	0.000861839	0.00674323	0.5627
A0A0H2V5F8	Glycos	ybiB	21.1857	21.5594	21.3217	20.8225	21.2289	21.0961	21.0146	21.1195	0.527134	0.630982	-0.107545
A0A0H2V655	Hypothetical oxidoreductase ybiC OS=Escherichia coli O6:H1 (strain CFT073 / ATCC 700928 / UPEC) OX=199310 GN=ybiC PE=4 SV=1	ybiC	21.3134	21.1914	21.465	21.492	21.5295	21.1491	21.4853	21.461	0.727288	0.798767	0.0407948
P0AAX9	Probable L,D-transpeptidase YbiS OS=Escherichia coli O6:H1 (strain CFT073 / ATCC 700928 / UPEC) OX=199310 GN=ybiS PE=3 SV=1	ybiS	23.1516	23.1544	23.2996	23.2381	23.446	23.2583	23.3416	23.222	0.134129	0.255469	0.106056
P0A9U4	Probable ATP-binding protein YbiT OS=Escherichia coli O6:H1 (strain CFT073 / ATCC 700928 / UPEC) OX=199310 GN=ybiT PE=1 SV=1	ybiT	21.3046	21.5773	21.5046	21.1155	21.7086	21.5565	21.5327	21.565	0.101752	0.21227	0.215217
A0A0H2V668	Uncharacterized protein OS=Escherichia coli O6:H1 (strain CFT073 / ATCC 700928 / UPEC) OX=199310 GN=ybiV PE=4 SV=1	ybiV	18.7223	18.7007	19.253	18.8055	19.2525	18.2913	19.0387	18.6653	0.821701	0.867864	-0.0584444
A0A0H2V5N9	Toprim domain-containing protein OS=Escherichia coli O6:H1 (strain CFT073 / ATCC 700928 / UPEC) OX=199310 GN=ybjD PE=4 SV=1	ybjD	18.9146	19.3408	19.0519	18.6453	18.4476	18.2077	18.2178	18.4443	0.00617113	0.0298832	-0.658756
P60870	Putative transport protein YbjL OS=Escherichia coli O6:H1 (strain CFT073 / ATCC 700928 / UPEC) OX=199310 GN=ybjL PE=3 SV=1	ybjL	15.9796	16.1762	15.7188	15.7678	15.9042	16.9318	16.4455	16.5954	0.0576233	0.147241	0.558617
A0A0H2V5N0	Putative lipoprotein ybjP OS=Escherichia coli O6:H1 (strain CFT073 / ATCC 700928 / UPEC) OX=199310 GN=ybjP PE=4 SV=1	ybjP	19.998	20.2865	19.9604	19.5648	20.6239	20.7418	20.6987	20.8774	0.00253145	0.0149825	0.782992
A0A0H2V6H8	Low-specificity L-threonine aldolase OS=Escherichia coli O6:H1 (strain CFT073 / ATCC 700928 / UPEC) OX=199310 GN=ybjU PE=3 SV=1	ybjU	20.8144	21.1661	21.0324	20.4971	21.2603	21.418	21.1104	21.211	0.0582557	0.147766	0.372429
A0A0H2V5S6	Uncharacterized protein OS=Escherichia coli O6:H1 (strain CFT073 / ATCC 700928 / UPEC) OX=199310 GN=ybjX PE=4 SV=1	ybjX	17.428	17.3273	17.3727	17.6157	19.9019	19.7525	19.6364	19.9135	2.20859e-07	3.14645e-05	2.36517
A0A0H2V5T9	YcaO domain-containing protein OS=Escherichia coli O6:H1 (strain CFT073 / ATCC 700928 / UPEC) OX=199310 GN=ycaO PE=4 SV=1	ycaO	22.1128	22.2388	22.1499	22.1282	22.7386	22.7428	22.5233	22.4144	0.00204718	0.0129304	0.447345
A0A0H2V7W4	Uncharacterized protein OS=Escherichia coli O6:H1 (strain CFT073 / ATCC 700928 / UPEC) OX=199310 GN=ycbB PE=3 SV=1	ycbB	16.5786	16.9908	16.6232	17.1412	17.6391	17.1402	17.3917	17.3544	0.0188431	0.0680558	0.547886
A0A0H2V6L3	DUF218 domain-containing protein OS=Escherichia coli O6:H1 (strain CFT073 / ATCC 700928 / UPEC) OX=199310 GN=ycbC PE=4 SV=1	ycbC	13.5322	1.95503	9.19942	12.3446	-2.04252	-0.0453588	-0.46039	0.766467	0.0108456	0.0462167	-9.70326
A0A0H2V5T6	APH domain-containing protein OS=Escherichia coli O6:H1 (strain CFT073 / ATCC 700928 / UPEC) OX=199310 GN=ycbJ PE=4 SV=1	ycbJ	17.9573	18.4502	18.5548	18.6042	16.9235	17.0671	17.1438	16.969	0.000124327	0.0016791	-1.3658
A0A0H2V5U1	Lactamase	ycbL	18.9579	19.5934	18.9874	18.6314	19.874	19.6708	19.5417	20.0194	0.0177817	0.0654726	0.733952
A0A0H2V7X1	Uncharacterized protein OS=Escherichia coli O6:H1 (strain CFT073 / ATCC 700928 / UPEC) OX=199310 GN=ycbX PE=4 SV=1	ycbX	18.003	18.3751	18.1313	16.9763	18.5423	18.5806	18.3167	18.3886	0.111867	0.22771	0.585624
A0A0H2V7Y0	Inner membrane protein YccF OS=Escherichia coli O6:H1 (strain CFT073 / ATCC 700928 / UPEC) OX=199310 GN=yccF PE=4 SV=1	yccF	16.9639	17.6395	17.7472	17.0583	18.0754	18.5767	18.0532	18.0343	0.0129089	0.0516891	0.832688
P0AB15	Uncharacterized protein YccJ OS=Escherichia coli O6:H1 (strain CFT073 / ATCC 700928 / UPEC) OX=199310 GN=yccJ PE=4 SV=1	yccJ	19.4682	19.354	19.0368	19.0401	18.533	18.3152	18.3959	18.5575	0.000786404	0.00634684	-0.774397
Q8CW65	Probable phosphatase YcdX OS=Escherichia coli O6:H1 (strain CFT073 / ATCC 700928 / UPEC) OX=199310 GN=ycdX PE=3 SV=1	ycdX	16.9894	17.3381	17.3304	10.0501	17.8153	17.4098	17.6234	17.4997	0.274465	0.400544	2.16005
A0A0H2V667	Uncharacterized protein OS=Escherichia coli O6:H1 (strain CFT073 / ATCC 700928 / UPEC) OX=199310 GN=ycdY PE=4 SV=1	ycdY	21.0544	21.3109	21.0348	20.7829	21.4536	21.4952	21.3247	21.3631	0.0194559	0.0696212	0.363377
A0A0H2V772	Putative lipoprotein yceB OS=Escherichia coli O6:H1 (strain CFT073 / ATCC 700928 / UPEC) OX=199310 GN=yceB PE=4 SV=1	yceB	19.4152	19.5101	19.6502	19.635	19.7219	19.7393	19.8313	19.81	0.0110748	0.0466953	0.222986
P0AB29	Large ribosomal RNA subunit accumulation protein YceD OS=Escherichia coli O6:H1 (strain CFT073 / ATCC 700928 / UPEC) OX=199310 GN=yceD PE=3 SV=1	yceD	19.7872	20.0731	19.7052	18.0314	20.4107	20.532	20.6668	20.3321	0.0595625	0.149546	1.08614
Q8FIP6	7-methyl-GTP pyrophosphatase OS=Escherichia coli O6:H1 (strain CFT073 / ATCC 700928 / UPEC) OX=199310 GN=yceF PE=3 SV=2	yceF	19.5271	19.5004	19.672	18.7981	19.4197	18.7613	19.2996	19.1367	0.399355	0.515067	-0.220029
A0A0H2V6C3	Endolytic murein transglycosylase OS=Escherichia coli O6:H1 (strain CFT073 / ATCC 700928 / UPEC) OX=199310 GN=yceG PE=3 SV=1	yceG	17.0356	17.4697	17.1133	15.4449	17.8201	17.9604	17.8232	17.7898	0.0536464	0.141697	1.08254
Q8FIR0	UPF0502 protein YceH OS=Escherichia coli O6:H1 (strain CFT073 / ATCC 700928 / UPEC) OX=199310 GN=yceH PE=3 SV=1	yceH	21.6429	21.6752	21.9117	21.4901	21.6646	21.2527	21.5148	21.5289	0.17238	0.299463	-0.189732
Q8CW58	Protein YceI OS=Escherichia coli O6:H1 (strain CFT073 / ATCC 700928 / UPEC) OX=199310 GN=yceI PE=3 SV=1	yceI	19.0387	19.3685	19.2	17.5916	19.8008	19.8287	19.9022	19.8573	0.0427843	0.120336	1.04754
A0A0H2V8Q4	JmjC domain-containing protein OS=Escherichia coli O6:H1 (strain CFT073 / ATCC 700928 / UPEC) OX=199310 GN=ycfD PE=4 SV=1	ycfD	19.5973	19.6127	19.4666	19.565	19.6014	19.2116	19.561	19.5678	0.470672	0.578119	-0.0749662
A0A0H2V8F0	HIT-like protein ycfF OS=Escherichia coli O6:H1 (strain CFT073 / ATCC 700928 / UPEC) OX=199310 GN=ycfF PE=4 SV=1	ycfF	22.7323	22.2419	22.2447	21.9097	21.7815	21.8423	21.5591	21.2253	0.0211593	0.0741188	-0.680079
P0AFQ8	Uncharacterized metal-dependent hydrolase YcfH OS=Escherichia coli O6:H1 (strain CFT073 / ATCC 700928 / UPEC) OX=199310 GN=ycfH PE=3 SV=1	ycfH	18.843	18.9847	19.0197	17.938	19.1893	19.2406	19.1788	19.1721	0.0993849	0.208759	0.498846
A0A0H2V7A3	Penicillin-binding protein activator LpoB OS=Escherichia coli O6:H1 (strain CFT073 / ATCC 700928 / UPEC) OX=199310 GN=ycfM PE=3 SV=1	ycfM	21.2278	21.7588	21.5328	20.044	21.4986	21.7419	21.5509	21.5844	0.283815	0.406395	0.453131
P0A8E2	UPF0227 protein YcfP OS=Escherichia coli O6:H1 (strain CFT073 / ATCC 700928 / UPEC) OX=199310 GN=ycfP PE=3 SV=1	ycfP	20.8106	20.8246	21.0422	20.917	20.7211	20.2764	20.3905	20.3932	0.00614192	0.0298322	-0.453291
A0A0H2V6V5	Phosphoenolpyruvate--glycerone phosphotransferase OS=Escherichia coli O6:H1 (strain CFT073 / ATCC 700928 / UPEC) OX=199310 GN=ycgC PE=3 SV=1	ycgC	19.593	19.7712	19.9453	19.5772	20.0323	19.686	19.9793	19.7555	0.285241	0.407697	0.141637
A0A0H2V946	Uncharacterized protein OS=Escherichia coli O6:H1 (strain CFT073 / ATCC 700928 / UPEC) OX=199310 GN=ycgJ PE=4 SV=1	ycgJ	18.4667	18.8627	18.0015	18.0687	18.4136	18.76	18.4002	18.5839	0.415219	0.531241	0.189511
A0A0H2V6W9	Protein ycgK OS=Escherichia coli O6:H1 (strain CFT073 / ATCC 700928 / UPEC) OX=199310 GN=ycgK PE=4 SV=1	ycgK	20.5608	20.7259	20.4635	19.7899	20.3618	20.0214	20.5583	21.1073	0.692575	0.768033	0.127189
P0AB44	Protein YcgL OS=Escherichia coli O6:H1 (strain CFT073 / ATCC 700928 / UPEC) OX=199310 GN=ycgL PE=1 SV=1	ycgL	20.7052	20.9526	20.7679	20.711	21.0557	21.0015	20.8805	20.7868	0.129697	0.250611	0.146942
Q8FI28	UPF0260 protein YcgN OS=Escherichia coli O6:H1 (strain CFT073 / ATCC 700928 / UPEC) OX=199310 GN=ycgN PE=3 SV=2	ycgN	17.5789	17.9108	17.4572	17.5693	17.9705	18.2745	19.415	18.5036	0.0313532	0.0963508	0.911819
A0A0H2V961	DhaK domain-containing protein OS=Escherichia coli O6:H1 (strain CFT073 / ATCC 700928 / UPEC) OX=199310 GN=ycgT PE=4 SV=1	ycgT	20.3248	20.5084	20.2928	20.3885	20.8032	20.9435	20.738	20.6929	0.00121617	0.00863753	0.41583
A0A0H2V6V8	Ribosome-binding ATPase YchF OS=Escherichia coli O6:H1 (strain CFT073 / ATCC 700928 / UPEC) OX=199310 GN=ychF PE=3 SV=1	ychF	24.023	24.1406	24.357	24.1992	24.2128	24.1952	24.0865	23.9808	0.512656	0.615958	-0.0611252
Q8FHX8	UPF0225 protein YchJ OS=Escherichia coli O6:H1 (strain CFT073 / ATCC 700928 / UPEC) OX=199310 GN=ychJ PE=3 SV=2	ychJ	18.8136	19.2044	18.9121	17.3921	18.9243	18.8346	19.0723	19.0255	0.383593	0.499171	0.383653
A0A0H2V750	Putative sulfate transporter ychM OS=Escherichia coli O6:H1 (strain CFT073 / ATCC 700928 / UPEC) OX=199310 GN=ychM PE=3 SV=1	ychM	17.3069	17.5053	17.2606	17.3565	17.4727	17.8094	17.5473	17.4868	0.0577564	0.147241	0.221743
A0A0H2V835	DrsE domain-containing protein OS=Escherichia coli O6:H1 (strain CFT073 / ATCC 700928 / UPEC) OX=199310 GN=ychN PE=4 SV=1	ychN	22.2739	22.1774	22.3563	22.189	22.1496	21.926	21.7963	21.6899	0.0156049	0.0600883	-0.358693
A0A0H2V6Z6	Protein yciH OS=Escherichia coli O6:H1 (strain CFT073 / ATCC 700928 / UPEC) OX=199310 GN=yciH PE=3 SV=1	yciH	17.0222	17.6672	17.582	17.4509	17.8844	18.0868	17.875	17.9465	0.0141237	0.0554538	0.517611
P0AB56	Protein YciI OS=Escherichia coli O6:H1 (strain CFT073 / ATCC 700928 / UPEC) OX=199310 GN=yciI PE=3 SV=1	yciI	20.9958	21.0848	20.8744	18.5097	21.2059	21.2734	21.1904	21.4463	0.193273	0.31972	0.912802
A0A0H2V6Y9	Hypothetical oxidoreductase yciK OS=Escherichia coli O6:H1 (strain CFT073 / ATCC 700928 / UPEC) OX=199310 GN=yciK PE=1 SV=1	yciK	20.3085	20.6244	20.3918	19.9559	20.4884	20.5965	20.2935	20.4333	0.416792	0.532401	0.132742
P0AB62	Protein YciN OS=Escherichia coli O6:H1 (strain CFT073 / ATCC 700928 / UPEC) OX=199310 GN=yciN PE=4 SV=1	yciN	20.3573	20.0057	19.7637	19.4546	19.8447	20.2612	19.9389	20.0924	0.535728	0.637924	0.138938
P0AFR5	Uncharacterized protein YciO OS=Escherichia coli O6:H1 (strain CFT073 / ATCC 700928 / UPEC) OX=199310 GN=yciO PE=3 SV=1	yciO	20.32	20.5643	20.4042	18.9853	20.8178	20.8167	20.6653	20.8822	0.0952136	0.203139	0.727065
A0A0H2V869	Lipopolysaccharide assembly protein A OS=Escherichia coli O6:H1 (strain CFT073 / ATCC 700928 / UPEC) OX=199310 GN=yciS PE=3 SV=1	yciS	19.1133	19.4246	19.0903	17.7334	19.1088	18.8259	18.9361	18.8958	0.799694	0.853078	0.101214
A0A0H2V9C4	Hypothetical transcriptional regulator yciT OS=Escherichia coli O6:H1 (strain CFT073 / ATCC 700928 / UPEC) OX=199310 GN=yciT PE=4 SV=1	yciT	19.8239	19.876	19.6744	19.8696	20.3053	20.3797	20.2688	20.2452	0.000117788	0.00160876	0.488783
P0A8L8	UPF0263 protein YciU OS=Escherichia coli O6:H1 (strain CFT073 / ATCC 700928 / UPEC) OX=199310 GN=yciU PE=3 SV=1	yciU	17.6696	18.1355	17.863	11.233	18.5152	18.6549	18.3905	18.5839	0.215176	0.33972	2.31089
P0A8R8	UPF0283 membrane protein YcjF OS=Escherichia coli O6:H1 (strain CFT073 / ATCC 700928 / UPEC) OX=199310 GN=ycjF PE=3 SV=1	ycjF	19.0653	19.2678	19.2431	18.8485	19.2654	19.2757	19.2438	19.1906	0.213094	0.338157	0.137685
A0A0H2V8D0	Hypothetical oxidoreductase ydbC OS=Escherichia coli O6:H1 (strain CFT073 / ATCC 700928 / UPEC) OX=199310 GN=ydbC PE=4 SV=1	ydbC	17.0891	17.2324	16.7995	17.5966	16.3547	16.0417	15.7762	16.4155	0.00352682	0.0193009	-1.03236
A0A0H2V771	Probable pyruvate-flavodoxin oxidoreductase OS=Escherichia coli O6:H1 (strain CFT073 / ATCC 700928 / UPEC) OX=199310 GN=ydbK PE=3 SV=1	ydbK	20.5544	20.5689	20.5514	19.5795	20.5292	20.4614	20.3924	20.3136	0.672512	0.752046	0.11061
A0A0H2V763	Uncharacterized protein OS=Escherichia coli O6:H1 (strain CFT073 / ATCC 700928 / UPEC) OX=199310 GN=ydcH PE=4 SV=1	ydcH	19.7413	20.5667	20.0752	17.8087	18.9693	19.2813	18.8526	18.9126	0.4079	0.523329	-0.54405
A0A0H2V7H3	Hypothetical lipoprotein ydcL OS=Escherichia coli O6:H1 (strain CFT073 / ATCC 700928 / UPEC) OX=199310 GN=ydcL PE=4 SV=1	ydcL	20.2778	19.839	20.3626	20.2502	21.2662	20.4641	21.1029	20.8532	0.0125455	0.0507539	0.739156
A0A0H2V9M9	Putative sulfatase ydeN OS=Escherichia coli O6:H1 (strain CFT073 / ATCC 700928 / UPEC) OX=199310 GN=ydeN PE=3 SV=1	ydeN	23.0316	23.0048	23.08	23.0693	21.345	21.0211	21.3955	21.1172	1.01546e-06	7.82342e-05	-1.82675
A0A0H2V7F6	Hypothetical fimbrial-like protein ydeQ OS=Escherichia coli O6:H1 (strain CFT073 / ATCC 700928 / UPEC) OX=199310 GN=ydeQ PE=1 SV=1	ydeQ	13.0643	12.7644	13.7986	15.6982	19.9198	19.9189	19.856	19.8055	9.52228e-05	0.00137087	6.04364
A0A0H2V7C8	Hypothetical fimbrial-like protein ydeS OS=Escherichia coli O6:H1 (strain CFT073 / ATCC 700928 / UPEC) OX=199310 GN=ydeS PE=4 SV=1	ydeS	18.5825	18.6527	18.74	18.6869	20.7684	20.6466	20.6605	20.586	1.6921e-08	1.35199e-05	1.99985
Q8FHD2	NADP-dependent 3-hydroxy acid dehydrogenase YdfG OS=Escherichia coli O6:H1 (strain CFT073 / ATCC 700928 / UPEC) OX=199310 GN=ydfG PE=3 SV=2	ydfG	21.5285	21.7636	21.5963	21.2308	21.6113	21.8399	21.5796	21.6198	0.333264	0.452475	0.132834
P64464	Putative selenoprotein YdfZ OS=Escherichia coli O6:H1 (strain CFT073 / ATCC 700928 / UPEC) OX=199310 GN=ydfZ PE=3 SV=1	ydfZ	22.1761	22.2434	21.8897	21.1326	21.3219	21.5277	21.0241	21.3984	0.0969114	0.20543	-0.542434
A0A0H2V9T3	Uncharacterized protein OS=Escherichia coli O6:H1 (strain CFT073 / ATCC 700928 / UPEC) OX=199310 GN=ydgA PE=4 SV=1	ydgA	22.1023	22.1407	22.2504	22.195	22.9139	22.6459	22.8917	22.6305	0.000363192	0.00355238	0.598369
A0A0H2V9S5	Protein ydgH OS=Escherichia coli O6:H1 (strain CFT073 / ATCC 700928 / UPEC) OX=199310 GN=ydgH PE=4 SV=1	ydgH	23.364	23.5391	23.3894	22.9239	23.3469	23.4806	23.3662	23.3004	0.632572	0.717933	0.0694412
A0A0H2V7I3	Hypothetical oxidoreductase ydgJ OS=Escherichia coli O6:H1 (strain CFT073 / ATCC 700928 / UPEC) OX=199310 GN=ydgJ PE=4 SV=1	ydgJ	19.3347	19.7027	19.5921	19.3478	19.9285	19.8779	19.7413	19.7895	0.0148474	0.0578688	0.339961
A0A0H2V7J4	Hypothetical oxidoreductase ydhF OS=Escherichia coli O6:H1 (strain CFT073 / ATCC 700928 / UPEC) OX=199310 GN=ydhF PE=4 SV=1	ydhF	18.9079	19.4406	19.6071	19.2952	19.2745	19.2383	19.2837	19.1345	0.620102	0.70791	-0.0799746
A0A0H2V7U1	Pertactin domain-containing protein OS=Escherichia coli O6:H1 (strain CFT073 / ATCC 700928 / UPEC) OX=199310 GN=ydhQ PE=4 SV=1	ydhQ	20.0646	20.5019	19.8264	23.3523	19.9649	20.2008	20.1518	20.0843	0.346817	0.464944	-0.835857
A0A0H2V7M4	1,4-dihydroxy-2-naphthoyl-CoA hydrolase OS=Escherichia coli O6:H1 (strain CFT073 / ATCC 700928 / UPEC) OX=199310 GN=ydiI PE=3 SV=1	ydiI	19.2553	19.6255	19.6172	16.3624	19.6573	19.4086	19.5605	19.5795	0.330863	0.451007	0.836393
A0A0H2V7V9	Uncharacterized protein OS=Escherichia coli O6:H1 (strain CFT073 / ATCC 700928 / UPEC) OX=199310 GN=ydiJ PE=4 SV=1	ydiJ	19.6503	19.9111	19.6962	19.7057	19.8542	19.8197	19.7539	19.8062	0.314473	0.437742	0.0676681
A0A0H2V951	Putative NAD(P)H nitroreductase OS=Escherichia coli O6:H1 (strain CFT073 / ATCC 700928 / UPEC) OX=199310 GN=ydjA PE=3 SV=1	ydjA	22.1954	22.3981	22.2779	22.1341	22.4961	22.771	22.4587	22.4945	0.0165985	0.0624529	0.30364
A0A0H2VA16	Hypothetical symporter ydjN OS=Escherichia coli O6:H1 (strain CFT073 / ATCC 700928 / UPEC) OX=199310 GN=ydjN PE=4 SV=1	ydjN	21.0409	21.5971	21.3869	19.6067	21.3213	21.6069	21.404	21.4327	0.283311	0.406266	0.533307
A0A0H2V969	Putative glucose-6-phosphate 1-epimerase OS=Escherichia coli O6:H1 (strain CFT073 / ATCC 700928 / UPEC) OX=199310 GN=yeaD PE=3 SV=1	yeaD	23.8761	24.0203	24.1612	23.454	24.0274	23.8591	23.7256	23.5986	0.687724	0.764775	-0.0752437
A0A0H2V7V4	Aldo	yeaE	16.3726	16.8523	16.3968	14.0829	16.5622	16.9687	16.4143	16.721	0.28812	0.409978	0.740444
A0A0H2V830	MltA-interacting protein OS=Escherichia coli O6:H1 (strain CFT073 / ATCC 700928 / UPEC) OX=199310 GN=yeaF PE=3 SV=1	yeaF	19.4605	19.5074	19.3899	18.4472	19.499	19.777	19.7842	19.6554	0.11722	0.234147	0.477639
A0A0H2V975	tRNA	yeaK	21.6477	21.4156	21.8124	21.8369	22.5725	21.161	21.7836	20.6878	0.772231	0.834929	-0.126925
A0A0H2VA62	Uncharacterized protein OS=Escherichia coli O6:H1 (strain CFT073 / ATCC 700928 / UPEC) OX=199310 GN=yeaO PE=4 SV=1	yeaO	18.7132	18.8831	18.5957	17.0893	18.5392	18.5592	18.4483	18.5044	0.659382	0.741515	0.192452
P0AA92	Uncharacterized lipoprotein YeaY OS=Escherichia coli O6:H1 (strain CFT073 / ATCC 700928 / UPEC) OX=199310 GN=yeaY PE=3 SV=1	yeaY	19.7233	19.7391	19.4774	19.6522	21.2505	21.2933	21.2039	21.2599	2.35068e-07	3.14645e-05	1.6039
A0A0H2V7W7	t(6)A37 threonylcarbamoyladenosine biosynthesis protein TsaB OS=Escherichia coli O6:H1 (strain CFT073 / ATCC 700928 / UPEC) OX=199310 GN=yeaZ PE=3 SV=1	yeaZ	18.5239	18.978	19.1264	18.0887	19.562	19.3927	19.4155	19.3098	0.0217271	0.0752538	0.740756
P67175	Probable transcriptional regulatory protein YebC OS=Escherichia coli O6:H1 (strain CFT073 / ATCC 700928 / UPEC) OX=199310 GN=yebC PE=3 SV=1	yebC	23.0382	23.1763	23.087	22.9357	23.3784	23.4847	23.3987	23.2691	0.00290452	0.016459	0.323429
A0A0H2V862	Uncharacterized protein OS=Escherichia coli O6:H1 (strain CFT073 / ATCC 700928 / UPEC) OX=199310 GN=yebE PE=4 SV=1	yebE	17.454	18.0293	18.2008	18.0055	19.1003	18.7114	18.8181	18.7486	0.00245359	0.0145756	0.922208
A0A0H2V997	Ribosomal RNA large subunit methyltransferase A OS=Escherichia coli O6:H1 (strain CFT073 / ATCC 700928 / UPEC) OX=199310 GN=yebH PE=4 SV=1	yebH	16.8005	17.133	16.7626	15.6168	17.107	16.8449	16.8515	16.8719	0.351251	0.469313	0.34059
A0A0H2VAA5	High-affinity zinc uptake system protein ZnuA OS=Escherichia coli O6:H1 (strain CFT073 / ATCC 700928 / UPEC) OX=199310 GN=yebL PE=3 SV=1	yebL	19.6943	19.7714	19.5795	19.1844	19.7652	19.5535	19.7159	19.6537	0.438337	0.551111	0.114687
P64500	Uncharacterized protein YebO OS=Escherichia coli O6:H1 (strain CFT073 / ATCC 700928 / UPEC) OX=199310 GN=yebO PE=4 SV=1	yebO	17.3058	17.8138	17.4092	15.7057	17.8958	18.0411	17.894	17.8975	0.109721	0.225366	0.873461
A0A0H2V7Y8	Uncharacterized protein OS=Escherichia coli O6:H1 (strain CFT073 / ATCC 700928 / UPEC) OX=199310 GN=yebY PE=4 SV=1	yebY	20.0643	20.5785	20.2088	18.7863	20.4016	20.6794	20.6948	20.794	0.115649	0.232019	0.732963
A0A0H2V894	Uncharacterized protein OS=Escherichia coli O6:H1 (strain CFT073 / ATCC 700928 / UPEC) OX=199310 GN=yecA PE=4 SV=1	yecA	19.9986	20.0906	20.2803	20.2867	20.2025	20.012	20.1164	20.0135	0.393876	0.51006	-0.0779783
A0A0H2V870	Hypothetical isochorismatase family protein yecD OS=Escherichia coli O6:H1 (strain CFT073 / ATCC 700928 / UPEC) OX=199310 GN=yecD PE=4 SV=1	yecD	20.0124	19.8188	20.0191	19.5519	20.5134	20.197	20.2861	20.4176	0.00833984	0.0378657	0.502966
P0AD08	Uncharacterized protein YecF OS=Escherichia coli O6:H1 (strain CFT073 / ATCC 700928 / UPEC) OX=199310 GN=yecF PE=4 SV=1	yecF	21.8452	22.0215	21.6291	21.6343	21.8872	22.156	21.9404	22.058	0.0877372	0.191274	0.227877
P0AD11	Uncharacterized protein YecJ OS=Escherichia coli O6:H1 (strain CFT073 / ATCC 700928 / UPEC) OX=199310 GN=yecJ PE=4 SV=1	yecJ	18.2586	18.5202	18.4787	16.6585	13.7237	14.5232	13.3013	13.3089	0.000194253	0.00220154	-4.2647
A0A0H2V808	Protein yecM OS=Escherichia coli O6:H1 (strain CFT073 / ATCC 700928 / UPEC) OX=199310 GN=yecM PE=4 SV=1	yecM	18.0003	17.8883	18.0358	17.9465	18.3719	18.131	18.2676	18.2932	0.00244721	0.0145756	0.298182
A0A0H2V8C9	Hypothetical lipoprotein yedD OS=Escherichia coli O6:H1 (strain CFT073 / ATCC 700928 / UPEC) OX=199310 GN=yedD PE=4 SV=1	yedD	21.8716	22.2176	21.7465	21.3863	21.9896	22.0724	21.9418	21.8647	0.396542	0.512681	0.161614
P0A8A3	Probable transcriptional regulatory protein YeeN OS=Escherichia coli O6:H1 (strain CFT073 / ATCC 700928 / UPEC) OX=199310 GN=yeeN PE=3 SV=1	yeeN	21.63	21.907	21.9555	21.2017	22.1508	22.191	22.0009	22.033	0.056949	0.147209	0.420375
P0A8M7	UPF0265 protein YeeX OS=Escherichia coli O6:H1 (strain CFT073 / ATCC 700928 / UPEC) OX=199310 GN=yeeX PE=3 SV=1	yeeX	20.7218	20.2267	21.6377	21.4378	21.107	19.9692	20.9094	20.7788	0.472197	0.579548	-0.314898
A0A0H2V8N3	Hypothetical chaperone protein yegD OS=Escherichia coli O6:H1 (strain CFT073 / ATCC 700928 / UPEC) OX=199310 GN=yegD PE=3 SV=1	yegD	19.8764	19.9245	20.0138	20.1295	20.0321	19.5502	19.9613	19.678	0.205413	0.330898	-0.180661
A0A0H2VA75	Putative protease yegQ OS=Escherichia coli O6:H1 (strain CFT073 / ATCC 700928 / UPEC) OX=199310 GN=yegQ PE=4 SV=1	yegQ	19.0999	19.5442	19.2508	17.6527	19.6374	19.7274	19.682	19.6995	0.106935	0.221614	0.799688
A0A0H2VA88	Fimbrial domain-containing protein OS=Escherichia coli O6:H1 (strain CFT073 / ATCC 700928 / UPEC) OX=199310 GN=yehD PE=4 SV=1	yehD	19.4659	19.3536	19.2125	19.1221	17.5972	17.532	17.4763	17.2743	2.13169e-06	0.000106451	-1.81857
A0A0H2V8W1	Uncharacterized protein OS=Escherichia coli O6:H1 (strain CFT073 / ATCC 700928 / UPEC) OX=199310 GN=yehS PE=4 SV=1	yehS	17.2277	17.2046	17.5448	17.5581	17.3567	17.5046	17.291	17.1502	0.649591	0.73205	-0.0581745
P0ACR5	Uncharacterized HTH-type transcriptional regulator YeiE OS=Escherichia coli O6:H1 (strain CFT073 / ATCC 700928 / UPEC) OX=199310 GN=yeiE PE=3 SV=1	yeiE	18.0897	18.3669	18.1818	18.1325	18.2974	18.4823	18.0383	18.0536	0.843767	0.885535	0.0252137
Q8FFU3	S-formylglutathione hydrolase YeiG OS=Escherichia coli O6:H1 (strain CFT073 / ATCC 700928 / UPEC) OX=199310 GN=yeiG PE=3 SV=1	yeiG	19.0091	19.0977	19.1734	19.043	19.3569	19.2192	19.1049	19.1922	0.0730123	0.168604	0.137513
P0A6N9	Elongation factor P-like protein OS=Escherichia coli O6:H1 (strain CFT073 / ATCC 700928 / UPEC) OX=199310 GN=yeiP PE=3 SV=1	yeiP	21.6676	21.5739	21.5926	20.7587	21.7454	21.517	21.6697	21.7178	0.275108	0.401116	0.264293
A0A0H2V932	Hypothetical oxidoreductase yeiQ OS=Escherichia coli O6:H1 (strain CFT073 / ATCC 700928 / UPEC) OX=199310 GN=yeiQ PE=4 SV=1	yeiQ	18.46	18.7092	18.2587	18.1646	18.7169	18.9775	18.7693	18.7777	0.0214697	0.074584	0.412222
A0A0H2VB92	CobW C-terminal domain-containing protein OS=Escherichia coli O6:H1 (strain CFT073 / ATCC 700928 / UPEC) OX=199310 GN=yeiR PE=3 SV=1	yeiR	17.3656	17.5762	17.7711	16.9825	18.1723	17.5775	17.8355	17.653	0.122403	0.240886	0.385723
A0A0H2V8Z7	Lipid A 1-diphosphate synthase OS=Escherichia coli O6:H1 (strain CFT073 / ATCC 700928 / UPEC) OX=199310 GN=yeiU PE=3 SV=1	yeiU	17.9167	18.2886	17.8334	14.9912	19.7132	20.0516	19.6837	19.4838	0.0183377	0.0669034	2.47567
Q8FFR9	Nucleoid-associated protein YejK OS=Escherichia coli O6:H1 (strain CFT073 / ATCC 700928 / UPEC) OX=199310 GN=yejK PE=3 SV=3	yejK	21.4555	21.5921	21.328	21.2797	21.8802	21.9493	21.8706	21.8879	0.000543075	0.004721	0.483138
P0AD28	Inner membrane protein YejM OS=Escherichia coli O6:H1 (strain CFT073 / ATCC 700928 / UPEC) OX=199310 GN=yejM PE=3 SV=1	yejM	16.0993	16.5633	15.8975	15.6544	16.9958	16.9167	16.3678	16.8335	0.0228939	0.0776741	0.724828
Q8FFJ5	5'-deoxynucleotidase YfbR OS=Escherichia coli O6:H1 (strain CFT073 / ATCC 700928 / UPEC) OX=199310 GN=yfbR PE=3 SV=1	yfbR	18.5958	19.051	19.2315	18.8217	19.3403	19.0063	19.0247	19.1487	0.242322	0.366348	0.204999
A0A0H2V958	Protein yfbT OS=Escherichia coli O6:H1 (strain CFT073 / ATCC 700928 / UPEC) OX=199310 GN=yfbT PE=4 SV=1	yfbT	19.0908	19.2704	19.176	19.0617	19.4551	19.5031	19.2056	19.4228	0.0223975	0.0766406	0.2469
P0A8W9	UPF0304 protein YfbU OS=Escherichia coli O6:H1 (strain CFT073 / ATCC 700928 / UPEC) OX=199310 GN=yfbU PE=3 SV=1	yfbU	22.2229	22.5675	22.1785	21.0884	22.18	22.3728	22.2663	22.3122	0.437956	0.551066	0.268489
A0A0H2V945	50S ribosomal protein L3 glutamine methyltransferase OS=Escherichia coli O6:H1 (strain CFT073 / ATCC 700928 / UPEC) OX=199310 GN=yfcB PE=3 SV=1	yfcB	21.8529	21.7677	21.9362	21.7929	21.639	21.1967	21.665	21.4449	0.0221389	0.0760816	-0.351071
P65557	Uncharacterized Nudix hydrolase YfcD OS=Escherichia coli O6:H1 (strain CFT073 / ATCC 700928 / UPEC) OX=199310 GN=yfcD PE=3 SV=1	yfcD	21.6765	21.8428	21.7204	21.3177	21.9336	22.1779	21.8721	21.858	0.0550569	0.144228	0.321062
P67096	Phosphodiesterase YfcE OS=Escherichia coli O6:H1 (strain CFT073 / ATCC 700928 / UPEC) OX=199310 GN=yfcE PE=3 SV=1	yfcE	19.862	20.3415	20.0166	18.7202	20.1273	19.9827	19.9728	19.7898	0.540737	0.641975	0.23306
A0A0H2V929	Uncharacterized protein OS=Escherichia coli O6:H1 (strain CFT073 / ATCC 700928 / UPEC) OX=199310 GN=yfcH PE=3 SV=1	yfcH	18.8579	18.868	19.3924	19.004	18.8889	18.8444	18.843	18.5379	0.14175	0.264382	-0.252019
A0A0H2V979	Uncharacterized protein OS=Escherichia coli O6:H1 (strain CFT073 / ATCC 700928 / UPEC) OX=199310 GN=yfcL PE=4 SV=1	yfcL	18.9973	18.8096	18.9349	18.7816	19.3019	19.5373	19.3656	19.1704	0.00234984	0.01417	0.462956
P0AD34	UPF0381 protein YfcZ OS=Escherichia coli O6:H1 (strain CFT073 / ATCC 700928 / UPEC) OX=199310 GN=yfcZ PE=3 SV=1	yfcZ	21.826	21.9681	21.6168	20.4891	20.6817	21.0569	20.5934	20.8077	0.0970586	0.20543	-0.690079
A0A0H2V9F7	Hypothetical aminotransferase yfdZ OS=Escherichia coli O6:H1 (strain CFT073 / ATCC 700928 / UPEC) OX=199310 GN=yfdZ PE=4 SV=1	yfdZ	19.6228	19.7628	19.7129	19.4364	19.411	19.4617	19.2926	19.2645	0.0182271	0.0666519	-0.276266
A0A0H2V9A4	Uncharacterized protein OS=Escherichia coli O6:H1 (strain CFT073 / ATCC 700928 / UPEC) OX=199310 GN=yfeX PE=4 SV=1	yfeX	22.2431	22.5366	22.3193	24.2963	22.2416	22.118	22.1795	22.2379	0.227837	0.351771	-0.65455
A0A0H2V9I1	Uncharacterized protein OS=Escherichia coli O6:H1 (strain CFT073 / ATCC 700928 / UPEC) OX=199310 GN=yfeY PE=4 SV=1	yfeY	20.0868	20.2475	20.0428	19.862	22.7843	23.0002	22.7657	22.7521	1.35409e-07	3.14645e-05	2.76585
A0A0H2VAW3	Protein yffB OS=Escherichia coli O6:H1 (strain CFT073 / ATCC 700928 / UPEC) OX=199310 GN=yffB PE=3 SV=1	yffB	19.8265	20.0569	19.9278	19.2064	21.4142	21.4127	21.0482	21.098	0.00042623	0.00395998	1.48891
A0A0H2V9K6	Beta-barrel assembly-enhancing protease OS=Escherichia coli O6:H1 (strain CFT073 / ATCC 700928 / UPEC) OX=199310 GN=yfgC PE=3 SV=1	yfgC	20.5034	20.6765	20.4967	20.5263	21.4821	21.6609	21.3267	21.3989	3.40616e-05	0.00071619	0.916474
A0A0H2V9M1	Outer membrane protein assembly factor BamB OS=Escherichia coli O6:H1 (strain CFT073 / ATCC 700928 / UPEC) OX=199310 GN=yfgL PE=3 SV=1	yfgL	23.9134	23.7724	23.8698	23.7877	24.2788	24.204	24.2282	24.1564	0.000102331	0.00143442	0.381034
A0A0H2VBW4	TPR	yfgM	22.2273	22.5632	22.4182	20.864	22.8569	22.7989	22.5802	22.7116	0.119028	0.236282	0.718726
A0A0H2V9S2	Uncharacterized protein OS=Escherichia coli O6:H1 (strain CFT073 / ATCC 700928 / UPEC) OX=199310 GN=yfhG PE=4 SV=1	yfhG	16.9777	17.3633	17.0629	15.7434	17.1714	17.4726	17.1227	17.1795	0.2655	0.390672	0.449719
A0A0H2V9F4	Alpha-2-macroglobulin OS=Escherichia coli O6:H1 (strain CFT073 / ATCC 700928 / UPEC) OX=199310 GN=yfhM PE=3 SV=1	yfhM	18.6548	19.2336	18.7881	18.4302	19.0144	19.0806	18.7758	18.8245	0.455419	0.567835	0.147163
P0AD50	Ribosome-associated factor Y OS=Escherichia coli O6:H1 (strain CFT073 / ATCC 700928 / UPEC) OX=199310 GN=yfiA PE=3 SV=2	yfiA	23.4298	23.7206	23.4718	22.174	22.982	23.1486	22.9688	22.9316	0.605402	0.695494	-0.19128
A0A0H2VB45	Hypothetical tRNA/rRNA methyltransferase yfiF OS=Escherichia coli O6:H1 (strain CFT073 / ATCC 700928 / UPEC) OX=199310 GN=yfiF PE=4 SV=1	yfiF	22.8563	23.066	22.9794	22.1946	22.9965	22.6492	22.804	22.8817	0.78984	0.848229	0.0587706
A0A0H2VA14	Rhodanese domain-containing protein OS=Escherichia coli O6:H1 (strain CFT073 / ATCC 700928 / UPEC) OX=199310 GN=ygaP PE=4 SV=1	ygaP	17.0521	16.8646	16.8854	16.7778	16.6743	16.5178	16.8115	16.6945	0.0381095	0.11236	-0.220445
A0A0H2V9Y0	Hypothetical transcriptional regulator ygbI OS=Escherichia coli O6:H1 (strain CFT073 / ATCC 700928 / UPEC) OX=199310 GN=ygbI PE=4 SV=1	ygbI	14.0262	14.2597	15.9162	15.1408	15.4425	15.4697	15.6155	15.4747	0.17688	0.303137	0.66486
A0A0H2VCE6	Uncharacterized protein OS=Escherichia coli O6:H1 (strain CFT073 / ATCC 700928 / UPEC) OX=199310 GN=ygbK PE=3 SV=1	ygbK	18.6451	18.6269	19.0279	18.6497	19.0412	18.9464	18.8598	18.9828	0.0789131	0.177668	0.220163
A0A0H2VBI9	AP	ygbM	18.5108	18.443	18.6845	18.4829	19.2908	19.083	18.954	19.1831	0.000543594	0.004721	0.597413
A0A0H2VA91	7-carboxy-7-deazaguanine synthase OS=Escherichia coli O6:H1 (strain CFT073 / ATCC 700928 / UPEC) OX=199310 GN=ygcF PE=3 SV=1	ygcF	17.9265	18.6477	18.3363	15.2488	18.6422	18.7582	18.6495	18.6232	0.197321	0.324069	1.12849
A0A0H2VAA3	Glucarate dehydratase OS=Escherichia coli O6:H1 (strain CFT073 / ATCC 700928 / UPEC) OX=199310 GN=ygcX PE=3 SV=1	ygcX	21.8853	22.4286	22.3197	20.7028	22.5553	22.6649	22.4703	22.5766	0.114447	0.231161	0.732695
A0A0H2VCH3	Glucarate dehydratase related protein OS=Escherichia coli O6:H1 (strain CFT073 / ATCC 700928 / UPEC) OX=199310 GN=ygcY PE=3 SV=1	ygcY	19.1001	19.3605	19.42	19.3753	19.549	19.7562	19.542	19.4091	0.0495075	0.133428	0.250046
A0A0H2VBN8	ThiF domain-containing protein OS=Escherichia coli O6:H1 (strain CFT073 / ATCC 700928 / UPEC) OX=199310 GN=ygdL PE=3 SV=1	ygdL	19.0557	19.4027	19.1587	18.8695	19.0805	18.9768	19.1046	19.1447	0.713395	0.787405	-0.0449883
A0A0H2VAG2	Hypothetical lipoprotein ygeR OS=Escherichia coli O6:H1 (strain CFT073 / ATCC 700928 / UPEC) OX=199310 GN=ygeR PE=4 SV=1	ygeR	16.7695	17.3961	16.8213	12.4177	17.3397	17.9531	17.3553	17.3907	0.203647	0.32938	1.65853
P0A8C5	UPF0149 protein YgfB OS=Escherichia coli O6:H1 (strain CFT073 / ATCC 700928 / UPEC) OX=199310 GN=ygfB PE=3 SV=1	ygfB	20.1566	19.9235	19.6724	16.9114	20.0349	19.6045	19.6252	19.8355	0.456129	0.567835	0.609042
Q8FE70	tRNA-modifying protein YgfZ OS=Escherichia coli O6:H1 (strain CFT073 / ATCC 700928 / UPEC) OX=199310 GN=ygfZ PE=3 SV=3	ygfZ	20.8837	21.1784	20.9383	20.5039	21.3146	21.3531	21.2953	21.2176	0.0259013	0.0853409	0.419069
A0A0H2VAJ4	Uncharacterized protein OS=Escherichia coli O6:H1 (strain CFT073 / ATCC 700928 / UPEC) OX=199310 GN=yggB PE=3 SV=1	yggB	21.5225	21.6786	21.6511	21.5294	22.0588	22.0438	21.8625	21.9475	0.000769763	0.00627593	0.38277
A0A0H2VAA7	Uncharacterized protein OS=Escherichia coli O6:H1 (strain CFT073 / ATCC 700928 / UPEC) OX=199310 GN=yggE PE=4 SV=1	yggE	21.2844	21.5115	21.4098	20.631	21.5174	21.4906	21.4536	21.5215	0.199605	0.325479	0.286591
A0A0H2VAE8	Putative metalloprotease yggG OS=Escherichia coli O6:H1 (strain CFT073 / ATCC 700928 / UPEC) OX=199310 GN=yggG PE=3 SV=1	yggG	19.1336	19.4692	19.0715	18.1534	19.6732	20.0344	19.7337	19.7447	0.0286316	0.0905348	0.839577
A0A0H2VAF6	Uncharacterized protein OS=Escherichia coli O6:H1 (strain CFT073 / ATCC 700928 / UPEC) OX=199310 GN=yggL PE=4 SV=1	yggL	19.7688	19.5781	19.9115	19.7224	19.6983	19.6292	19.8657	19.6959	0.796829	0.852869	-0.0229361
P0ADT0	Uncharacterized protein YggN OS=Escherichia coli O6:H1 (strain CFT073 / ATCC 700928 / UPEC) OX=199310 GN=yggN PE=4 SV=1	yggN	20.5124	20.8885	20.6543	21.0785	22.2995	22.4281	22.1687	22.1754	4.0469e-05	0.000778583	1.4845
Q8FE19	Probable Fe(2+)-trafficking protein OS=Escherichia coli O6:H1 (strain CFT073 / ATCC 700928 / UPEC) OX=199310 GN=yggX PE=3 SV=3	yggX	22.9508	23.1237	22.7726	22.8572	23.106	23.5572	23.2751	23.2329	0.0233274	0.0788101	0.366734
A0A0H2VAT1	Hypothetical GST-like protein yghU OS=Escherichia coli O6:H1 (strain CFT073 / ATCC 700928 / UPEC) OX=199310 GN=yghU PE=4 SV=1	yghU	18.837	19.2963	19.0329	17.7057	18.6119	19.0183	17.8243	18.9413	0.79763	0.853078	-0.11902
A0A0H2VB22	Aldo	yghZ	20.5151	20.7149	20.4914	20.6279	19.8811	19.7804	19.8181	19.8228	9.7407e-06	0.000299339	-0.761699
P0ADT3	UPF0441 protein YgiB OS=Escherichia coli O6:H1 (strain CFT073 / ATCC 700928 / UPEC) OX=199310 GN=ygiB PE=3 SV=2	ygiB	20.4262	20.9339	20.6859	19.9281	20.5082	20.8078	20.4875	20.626	0.634376	0.71947	0.113816
P0ADT6	Putative acid--amine ligase YgiC OS=Escherichia coli O6:H1 (strain CFT073 / ATCC 700928 / UPEC) OX=199310 GN=ygiC PE=3 SV=1	ygiC	20.6846	20.7274	20.5083	20.337	20.7321	20.8019	20.783	20.7885	0.0579861	0.147316	0.212041
A0A0H2VB32	Uncharacterized protein OS=Escherichia coli O6:H1 (strain CFT073 / ATCC 700928 / UPEC) OX=199310 GN=ygiF PE=4 SV=1	ygiF	20.3514	20.0127	20.3158	20.1689	19.8862	19.4684	19.5031	19.409	0.00284785	0.0164094	-0.645531
P0ADT9	Uncharacterized protein YgiM OS=Escherichia coli O6:H1 (strain CFT073 / ATCC 700928 / UPEC) OX=199310 GN=ygiM PE=3 SV=1	ygiM	21.714	22.4407	22.07	23.6014	22.7996	22.6297	22.6071	22.431	0.713494	0.787405	0.160297
A0A0H2VB15	Protein ygiN OS=Escherichia coli O6:H1 (strain CFT073 / ATCC 700928 / UPEC) OX=199310 GN=ygiN PE=4 SV=1	ygiN	21.3996	21.4607	21.4838	19.3447	21.4736	21.4024	21.3784	21.3488	0.398605	0.514516	0.478639
A0A0H2VB11	Protein ygiW OS=Escherichia coli O6:H1 (strain CFT073 / ATCC 700928 / UPEC) OX=199310 GN=ygiW PE=4 SV=1	ygiW	18.2509	18.5088	18.1599	17.2112	17.5485	18.0578	17.8886	17.9407	0.58833	0.681635	-0.173755
A0A0H2VCI3	Transcriptional Regulatory protein qseB OS=Escherichia coli O6:H1 (strain CFT073 / ATCC 700928 / UPEC) OX=199310 GN=ygiX PE=4 SV=1	ygiX	16.2478	16.1911	16.4861	16.249	16.6003	15.7864	15.8117	16.1952	0.372648	0.488403	-0.195125
A0A0H2VCN3	Hypothetical oxidoreductase ygjR OS=Escherichia coli O6:H1 (strain CFT073 / ATCC 700928 / UPEC) OX=199310 GN=ygjR PE=4 SV=1	ygjR	18.0739	18.385	18.351	18.1097	17.7679	18.1492	17.7368	18.3221	0.202687	0.328492	-0.235881
A0A0H2VCQ6	Glycerate kinase 2 OS=Escherichia coli O6:H1 (strain CFT073 / ATCC 700928 / UPEC) OX=199310 GN=yhaD PE=3 SV=1	yhaD	18.38	18.582	18.4876	18.2731	18.8053	18.9991	18.9098	18.6813	0.00470909	0.024119	0.418195
A0A0H2VBE4	Galactarate dehydratase (L-threo-forming) OS=Escherichia coli O6:H1 (strain CFT073 / ATCC 700928 / UPEC) OX=199310 GN=yhaG PE=3 SV=1	yhaG	21.1422	21.4153	21.2089	21.1868	20.9114	21.1147	20.9765	20.8398	0.0164596	0.0623281	-0.2777
A0A0H2VB10	Hypothetical transcriptional regulator yhaJ OS=Escherichia coli O6:H1 (strain CFT073 / ATCC 700928 / UPEC) OX=199310 GN=yhaJ PE=3 SV=1	yhaJ	18.4786	18.6229	18.6158	18.3401	18.7738	18.3977	18.3577	18.5042	0.959939	0.969648	-0.00602999
A0A0H2VB48	Glyoxalase OS=Escherichia coli O6:H1 (strain CFT073 / ATCC 700928 / UPEC) OX=199310 GN=yhbL PE=3 SV=1	yhbL	22.9055	22.8081	22.8127	22.5541	22.5291	22.305	22.465	22.4464	0.0095069	0.0417543	-0.333702
P63418	Uncharacterized N-acetyltransferase YhbS OS=Escherichia coli O6:H1 (strain CFT073 / ATCC 700928 / UPEC) OX=199310 GN=yhbS PE=3 SV=1	yhbS	19.8134	19.664	19.5098	19.5878	19.5926	19.6522	19.2366	19.1205	0.146692	0.269997	-0.243298
P0AGK5	RNA-binding protein YhbY OS=Escherichia coli O6:H1 (strain CFT073 / ATCC 700928 / UPEC) OX=199310 GN=yhbY PE=4 SV=1	yhbY	20.3536	20.8563	20.6138	18.5666	20.9193	21.0841	20.8777	20.9367	0.152081	0.275516	0.856942
P0ADW4	Putative cytochrome d ubiquinol oxidase subunit 3 OS=Escherichia coli O6:H1 (strain CFT073 / ATCC 700928 / UPEC) OX=199310 GN=yhcB PE=3 SV=2	yhcB	23.4071	23.8147	23.6052	22.6753	23.8064	24.0879	23.7614	23.8855	0.0957421	0.203995	0.509719
A0A0H2VCV6	Cell division protein ZapE OS=Escherichia coli O6:H1 (strain CFT073 / ATCC 700928 / UPEC) OX=199310 GN=yhcM PE=3 SV=1	yhcM	17.6195	17.936	17.7456	16.5018	18.1964	18.3766	18.136	18.1049	0.061879	0.153306	0.752726
A0A0H2VBC0	Protein yhdH OS=Escherichia coli O6:H1 (strain CFT073 / ATCC 700928 / UPEC) OX=199310 GN=yhdH PE=4 SV=1	yhdH	21.7179	21.9958	21.7264	20.8051	21.4559	21.5967	21.2421	21.3646	0.608029	0.697008	-0.146451
P64625	Uncharacterized protein YheO OS=Escherichia coli O6:H1 (strain CFT073 / ATCC 700928 / UPEC) OX=199310 GN=yheO PE=4 SV=1	yheO	20.1853	20.6381	20.7778	20.4944	20.5836	20.7434	20.5331	20.3515	0.853488	0.89196	0.0289805
A0A0H2VBH0	Probable ATP-binding protein YheS OS=Escherichia coli O6:H1 (strain CFT073 / ATCC 700928 / UPEC) OX=199310 GN=yheS PE=1 SV=1	yheS	19.1579	19.7245	19.4039	18.6634	19.3753	19.7041	19.2477	19.2539	0.548047	0.646331	0.15785
P0ADX2	Protein YhfA OS=Escherichia coli O6:H1 (strain CFT073 / ATCC 700928 / UPEC) OX=199310 GN=yhfA PE=4 SV=1	yhfA	19.9125	20.2784	19.97	15.4313	20.2226	20.0371	20.1721	20.1652	0.321819	0.442952	1.25124
A0A0H2VBU9	Protein yhgF OS=Escherichia coli O6:H1 (strain CFT073 / ATCC 700928 / UPEC) OX=199310 GN=yhgF PE=4 SV=1	yhgF	20.6752	21.2454	20.9043	19.9544	21.2506	21.3256	21.1605	21.2643	0.0902239	0.194835	0.55541
A0A0H2VBI6	Putative oxidoreductase yhhX OS=Escherichia coli O6:H1 (strain CFT073 / ATCC 700928 / UPEC) OX=199310 GN=yhhX PE=4 SV=1	yhhX	20.1386	20.6951	20.3917	19.0441	20.2808	20.6144	20.1255	20.3169	0.501845	0.604787	0.267023
A0A0H2VBM6	Hypothetical ABC transporter ATP-binding protein yhiH OS=Escherichia coli O6:H1 (strain CFT073 / ATCC 700928 / UPEC) OX=199310 GN=yhiH PE=4 SV=1	yhiH	17.5089	17.7549	17.8266	17.6756	16.9544	17.3376	16.5078	17.039	0.00743007	0.0348189	-0.731769
A0A0H2VC08	Biotin	yhiI	19.8873	20.3228	19.8951	18.778	19.6164	19.8249	19.503	19.646	0.835198	0.879793	-0.0732177
A0A0H2VDB3	Uncharacterized protein OS=Escherichia coli O6:H1 (strain CFT073 / ATCC 700928 / UPEC) OX=199310 GN=yhiN PE=4 SV=1	yhiN	18.2223	18.4097	18.2341	17.8957	18.2379	18.4389	18.2502	17.6933	0.860819	0.897904	-0.0353427
A0A0H2VBS2	Ribosomal RNA large subunit methyltransferase J OS=Escherichia coli O6:H1 (strain CFT073 / ATCC 700928 / UPEC) OX=199310 GN=yhiR PE=3 SV=1	yhiR	18.8301	19.4833	19.3199	19.0466	19.211	19.3583	19.072	19.1698	0.840894	0.884627	0.0328055
A0A0H2VBV3	Protein yhjJ OS=Escherichia coli O6:H1 (strain CFT073 / ATCC 700928 / UPEC) OX=199310 GN=yhjJ PE=3 SV=1	yhjJ	20.7272	20.9058	20.7964	19.5247	22.1796	21.9572	22.0757	22.058	0.00289347	0.0164547	1.5791
A0A0H2VBS4	Cellulose synthase operon protein C OS=Escherichia coli O6:H1 (strain CFT073 / ATCC 700928 / UPEC) OX=199310 GN=yhjL PE=4 SV=1	yhjL	18.4957	18.4264	18.3331	18.5378	16.4391	16.6103	16.5623	16.6303	8.32363e-08	3.14645e-05	-1.88779
A0A0H2VEI6	Cyclic di-GMP-binding protein OS=Escherichia coli O6:H1 (strain CFT073 / ATCC 700928 / UPEC) OX=199310 GN=yhjN PE=3 SV=1	yhjN	20.8997	21.1943	21.0766	20.6908	20.8995	21.1314	20.7011	20.8345	0.621969	0.70791	-0.0737201
A0A0H2VDF3	Uncharacterized protein OS=Escherichia coli O6:H1 (strain CFT073 / ATCC 700928 / UPEC) OX=199310 GN=yhjQ PE=4 SV=1	yhjQ	17.6601	17.9302	17.6962	19.1756	17.722	18.0502	17.7134	17.7486	0.435432	0.548754	-0.306986
A0A0H2VC53	Uncharacterized protein OS=Escherichia coli O6:H1 (strain CFT073 / ATCC 700928 / UPEC) OX=199310 GN=yhjS PE=4 SV=1	yhjS	18.9457	19.026	19.011	18.9543	18.8781	18.6649	18.5706	18.4322	0.0109604	0.0464582	-0.347799
A0A0H2VEJ2	Uncharacterized protein OS=Escherichia coli O6:H1 (strain CFT073 / ATCC 700928 / UPEC) OX=199310 GN=yhjU PE=4 SV=1	yhjU	19.5401	19.706	19.4971	18.9873	19.337	19.1425	19.4322	19.3809	0.537604	0.638954	-0.1095
A0A0H2VBU8	Hypothetical lipoprotein yiaD OS=Escherichia coli O6:H1 (strain CFT073 / ATCC 700928 / UPEC) OX=199310 GN=yiaD PE=4 SV=1	yiaD	20.8348	20.8667	20.5582	19.2791	22.7617	22.7065	22.7606	22.7638	0.000746636	0.00615013	2.36341
P0ADK1	Uncharacterized protein YiaF OS=Escherichia coli O6:H1 (strain CFT073 / ATCC 700928 / UPEC) OX=199310 GN=yiaF PE=4 SV=2	yiaF	22.8749	23.1118	22.7498	22.4936	23.0525	23.218	22.9421	22.962	0.150519	0.273952	0.236136
P0ADK9	Uncharacterized protein YibL OS=Escherichia coli O6:H1 (strain CFT073 / ATCC 700928 / UPEC) OX=199310 GN=yibL PE=4 SV=1	yibL	19.9397	20.4343	20.0432	16.6757	19.9965	20.3909	20.002	20.1411	0.365083	0.480958	0.859412
P0AG28	Uncharacterized protein YibN OS=Escherichia coli O6:H1 (strain CFT073 / ATCC 700928 / UPEC) OX=199310 GN=yibN PE=3 SV=1	yibN	22.1612	22.2562	22.0407	21.1413	22.0458	22.1779	22.1526	22.1884	0.386952	0.502723	0.241334
A0A0H2VES6	Peptidase	yibP	16.5618	17.1479	16.7036	15.4339	17.1313	17.1759	16.9873	17.0011	0.147015	0.269997	0.612094
Q8FCB6	Uncharacterized protein YibT OS=Escherichia coli O6:H1 (strain CFT073 / ATCC 700928 / UPEC) OX=199310 GN=yibT PE=4 SV=1	yibT	20.8775	20.8746	20.5029	20.3754	20.0215	20.3705	19.9766	20.064	0.0127219	0.0513058	-0.549427
A0A0H2VC36	Protein yicC OS=Escherichia coli O6:H1 (strain CFT073 / ATCC 700928 / UPEC) OX=199310 GN=yicC PE=4 SV=1	yicC	21.378	21.5921	21.4318	21.1655	21.5793	21.6169	21.4915	21.5246	0.131657	0.25348	0.161246
A0A0H2VC02	AsmA domain-containing protein OS=Escherichia coli O6:H1 (strain CFT073 / ATCC 700928 / UPEC) OX=199310 GN=yicH PE=4 SV=1	yicH	17.8556	18.1154	17.7538	17.193	17.9826	18.0379	17.7971	17.8703	0.376941	0.492923	0.192501
P0A8Y6	Sugar phosphatase YidA OS=Escherichia coli O6:H1 (strain CFT073 / ATCC 700928 / UPEC) OX=199310 GN=yidA PE=3 SV=1	yidA	19.6592	19.7912	19.7558	17.8957	19.8407	19.6945	19.8997	19.884	0.276552	0.402417	0.554242
P65624	Membrane protein insertase YidC OS=Escherichia coli O6:H1 (strain CFT073 / ATCC 700928 / UPEC) OX=199310 GN=yidC PE=3 SV=1	yidC	23.3911	23.3497	23.5235	23.4868	23.3543	23.2928	23.4043	23.2437	0.0774907	0.175423	-0.114031
A0A0H2VCQ9	Uncharacterized protein OS=Escherichia coli O6:H1 (strain CFT073 / ATCC 700928 / UPEC) OX=199310 GN=yidR PE=4 SV=1	yidR	18.6027	19.1353	18.8479	17.4946	18.7753	19.1275	18.8862	18.962	0.297663	0.419458	0.417653
A0A0H2VCR5	FMN	yieF	22.1373	22.0918	22.527	22.3685	23.0886	22.8875	22.9519	22.8949	0.000947001	0.00700605	0.67457
A0A0H2VF69	Uncharacterized protein OS=Escherichia coli O6:H1 (strain CFT073 / ATCC 700928 / UPEC) OX=199310 GN=yieG PE=3 SV=1	yieG	17.929	18.8767	18.6426	13.8812	18.7994	18.6107	18.3825	18.6252	0.319058	0.441242	1.27207
A0A0H2VCI6	Uncharacterized protein OS=Escherichia coli O6:H1 (strain CFT073 / ATCC 700928 / UPEC) OX=199310 GN=yieH PE=4 SV=1	yieH	18.0393	18.1228	17.8305	17.5774	18.3262	18.2048	18.0111	18.2841	0.0665331	0.15964	0.314035
A0A0H2VF86	Hypothetical transcriptional regulator yieP OS=Escherichia coli O6:H1 (strain CFT073 / ATCC 700928 / UPEC) OX=199310 GN=yieP PE=4 SV=1	yieP	18.4497	18.6999	18.6504	19.6051	18.761	18.861	18.9072	18.6197	0.816861	0.863322	-0.0640731
P0ADN3	UPF0438 protein YifE OS=Escherichia coli O6:H1 (strain CFT073 / ATCC 700928 / UPEC) OX=199310 GN=yifE PE=3 SV=2	yifE	22.0853	22.1271	21.9051	19.0684	22.0072	21.8784	21.6264	21.8942	0.48637	0.591491	0.555086
A0A0H2VFA6	Uncharacterized protein OS=Escherichia coli O6:H1 (strain CFT073 / ATCC 700928 / UPEC) OX=199310 GN=yigA PE=4 SV=1	yigA	18.9765	19.1377	18.7159	19.0029	18.9724	18.7118	18.8511	18.8753	0.345984	0.464217	-0.105587
A0A0H2VCL9	Uncharacterized protein OS=Escherichia coli O6:H1 (strain CFT073 / ATCC 700928 / UPEC) OX=199310 GN=yigB PE=4 SV=1	yigB	18.4766	18.7792	18.8956	18.6492	18.7705	18.2986	18.3216	18.2177	0.100757	0.210745	-0.298065
P0ADP3	Uncharacterized protein YigI OS=Escherichia coli O6:H1 (strain CFT073 / ATCC 700928 / UPEC) OX=199310 GN=yigI PE=4 SV=1	yigI	17.7398	18.4218	18.0713	16.7916	18.2311	18.6073	18.2928	18.3329	0.141269	0.264033	0.60987
A0A0H2VCR0	3'-5' ssDNA/RNA exonuclease TatD OS=Escherichia coli O6:H1 (strain CFT073 / ATCC 700928 / UPEC) OX=199310 GN=yigW PE=3 SV=1	yigW	17.8308	16.9788	17.2122	17.2507	18.4693	18.1661	18.0814	17.853	0.00982912	0.0429151	0.824344
P0ADQ0	Protein YihD OS=Escherichia coli O6:H1 (strain CFT073 / ATCC 700928 / UPEC) OX=199310 GN=yihD PE=4 SV=1	yihD	22.3696	22.3192	22.5856	22.5721	22.3003	21.5354	21.9735	21.6518	0.0181329	0.0664597	-0.596389
Q8FBG9	Der GTPase-activating protein YihI OS=Escherichia coli O6:H1 (strain CFT073 / ATCC 700928 / UPEC) OX=199310 GN=yihI PE=3 SV=1	yihI	21.2883	21.6516	21.2775	19.0368	21.7219	21.8457	21.727	21.8498	0.155967	0.280987	0.972539
A0A0H2VCQ4	Hypothetical transcriptional regulator yihW OS=Escherichia coli O6:H1 (strain CFT073 / ATCC 700928 / UPEC) OX=199310 GN=yihW PE=4 SV=1	yihW	17.2215	18.0272	18.2633	15.8687	17.6834	17.5516	17.4582	17.6559	0.671195	0.7511	0.242116
A0A0H2VCT9	Uncharacterized protein OS=Escherichia coli O6:H1 (strain CFT073 / ATCC 700928 / UPEC) OX=199310 GN=yihX PE=4 SV=1	yihX	20.6368	20.608	20.4163	20.5549	19.97	19.7339	20.0411	20.0427	0.000455055	0.00420334	-0.607113
P0ADQ3	Uncharacterized protein YiiD OS=Escherichia coli O6:H1 (strain CFT073 / ATCC 700928 / UPEC) OX=199310 GN=yiiD PE=4 SV=1	yiiD	18.6005	19.1012	18.8384	18.635	19.1565	19.2581	19.1175	19.2107	0.0166363	0.0624529	0.391935
A0A0H2VD38	MOSC domain-containing protein OS=Escherichia coli O6:H1 (strain CFT073 / ATCC 700928 / UPEC) OX=199310 GN=yiiM PE=4 SV=1	yiiM	18.7332	18.8023	18.9288	18.7405	18.8588	18.7268	18.6056	18.6342	0.240319	0.365047	-0.0948643
A0A0H2VFJ6	Protein yijP OS=Escherichia coli O6:H1 (strain CFT073 / ATCC 700928 / UPEC) OX=199310 GN=yijP PE=4 SV=1	yijP	21.341	21.6127	21.3425	21.3419	22.0529	22.0729	22.0474	22.0523	7.67172e-05	0.00115784	0.646836
A0A0H2VEL1	Uncharacterized protein OS=Escherichia coli O6:H1 (strain CFT073 / ATCC 700928 / UPEC) OX=199310 GN=yjaG PE=4 SV=1	yjaG	19.582	19.741	19.5844	18.6203	19.5409	19.469	19.4572	19.6282	0.604328	0.694759	0.141901
A0A0H2VCZ0	Zinc uptake regulation protein OS=Escherichia coli O6:H1 (strain CFT073 / ATCC 700928 / UPEC) OX=199310 GN=yjbK PE=3 SV=1	yjbK	18.2715	18.4713	18.5341	18.1492	18.5282	18.3303	18.2264	17.7457	0.459726	0.570118	-0.14889
A0A0H2VFR7	Protein yjbR OS=Escherichia coli O6:H1 (strain CFT073 / ATCC 700928 / UPEC) OX=199310 GN=yjbR PE=4 SV=1	yjbR	19.3003	18.8844	18.9943	18.8063	18.8057	18.952	18.4063	18.6321	0.112205	0.22771	-0.297314
A0A0H2VFV1	D-allose-binding periplasmic protein OS=Escherichia coli O6:H1 (strain CFT073 / ATCC 700928 / UPEC) OX=199310 GN=yjcX PE=4 SV=1	yjcX	17.6658	17.9573	17.6285	16.8684	17.1888	17.71	16.9262	17.0566	0.325254	0.44576	-0.309631
A0A0H2VFX1	Uncharacterized protein OS=Escherichia coli O6:H1 (strain CFT073 / ATCC 700928 / UPEC) OX=199310 GN=yjdB PE=4 SV=1	yjdB	20.2744	20.0937	20.1766	19.6968	20.9986	20.9079	20.899	20.7553	0.000893184	0.00682923	0.82981
P0ACU8	HTH-type transcriptional regulator YjdC OS=Escherichia coli O6:H1 (strain CFT073 / ATCC 700928 / UPEC) OX=199310 GN=yjdC PE=4 SV=1	yjdC	19.6505	19.7636	20.007	19.0605	19.9232	19.7153	19.6074	19.7048	0.599507	0.690667	0.117256
A0A0H2VD77	N-acetyltransferase domain-containing protein OS=Escherichia coli O6:H1 (strain CFT073 / ATCC 700928 / UPEC) OX=199310 GN=yjdJ PE=4 SV=1	yjdJ	16.5913	17.0623	16.0944	12.3715	16.518	16.8327	16.4606	10.9867	0.857926	0.895471	-0.330387
P0AFJ2	Protein YjdM OS=Escherichia coli O6:H1 (strain CFT073 / ATCC 700928 / UPEC) OX=199310 GN=yjdM PE=3 SV=1	yjdM	19.9252	20.4703	20.3262	18.9435	20.4994	20.9882	20.7749	20.8468	0.0534973	0.141697	0.86102
A0A0H2VG61	t(6)A37 threonylcarbamoyladenosine biosynthesis protein TsaE OS=Escherichia coli O6:H1 (strain CFT073 / ATCC 700928 / UPEC) OX=199310 GN=yjeE PE=3 SV=1	yjeE	18.1382	18.3704	17.8832	17.7671	18.3466	18.4983	18.1848	18.225	0.121656	0.240052	0.273984
P0AF71	Uncharacterized protein YjeI OS=Escherichia coli O6:H1 (strain CFT073 / ATCC 700928 / UPEC) OX=199310 GN=yjeI PE=3 SV=1	yjeI	22.6106	22.7896	22.6809	21.7229	20.7873	21.0692	20.9334	20.797	0.00087525	0.00678493	-1.55431
A0A0H2VE28	UDP-N-acetylmuramate--L-alanyl-gamma-D-glutamyl-meso-2,6-diaminoheptandioate ligase OS=Escherichia coli O6:H1 (strain CFT073 / ATCC 700928 / UPEC) OX=199310 GN=yjfG PE=3 SV=1	yjfG	21.5822	21.6663	21.553	21.5547	21.5316	21.4378	21.5926	21.5174	0.146383	0.269805	-0.069211
Q8FAF3	UPF0307 protein YjgA OS=Escherichia coli O6:H1 (strain CFT073 / ATCC 700928 / UPEC) OX=199310 GN=yjgA PE=3 SV=1	yjgA	19.8228	19.3723	19.6014	19.3008	19.1732	19.1231	19.3334	19.1026	0.0386719	0.113408	-0.341241
A0A0H2VE43	Regulator of ribonuclease activity B OS=Escherichia coli O6:H1 (strain CFT073 / ATCC 700928 / UPEC) OX=199310 GN=yjgD PE=3 SV=1	yjgD	20.699	21.0692	21.5185	20.995	21.1761	21.0238	21.1851	21.0811	0.799674	0.853078	0.0461069
P0AF94	2-iminobutanoate/2-iminopropanoate deaminase OS=Escherichia coli O6:H1 (strain CFT073 / ATCC 700928 / UPEC) OX=199310 GN=yjgF PE=3 SV=2	yjgF	25.3245	25.282	25.1528	25.1539	25.058	24.9921	25.0822	24.9699	0.00766023	0.0356882	-0.202764
A0A0H2VGF3	DUF853 domain-containing protein OS=Escherichia coli O6:H1 (strain CFT073 / ATCC 700928 / UPEC) OX=199310 GN=yjgR PE=4 SV=1	yjgR	21.2265	21.4723	21.2743	21.2126	21.4685	21.6226	21.3035	21.1914	0.405705	0.521575	0.100081
A0A0H2VDW5	CobW C-terminal domain-containing protein OS=Escherichia coli O6:H1 (strain CFT073 / ATCC 700928 / UPEC) OX=199310 GN=yjiA PE=3 SV=1	yjiA	20.3506	20.3567	20.6312	20.5646	20.2945	20.019	20.0681	20.1626	0.0111857	0.0467925	-0.339722
A0A0H2VFF6	Uncharacterized protein OS=Escherichia coli O6:H1 (strain CFT073 / ATCC 700928 / UPEC) OX=199310 GN=yjiY PE=3 SV=1	yjiY	21.4984	21.9815	21.735	19.9714	21.2221	21.2489	21.2539	21.2034	0.891307	0.921287	-0.0645457
A0A0H2VDX2	Uncharacterized protein OS=Escherichia coli O6:H1 (strain CFT073 / ATCC 700928 / UPEC) OX=199310 GN=yjjA PE=4 SV=1	yjjA	19.9837	20.0314	19.693	19.382	19.7899	19.5621	19.6601	19.5731	0.45793	0.569029	-0.126174
A0A0H2V565	Inhibitor of vertebrate lysozyme OS=Escherichia coli O6:H1 (strain CFT073 / ATCC 700928 / UPEC) OX=199310 GN=ykfE PE=3 SV=1	ykfE	23.049	22.868	22.9023	22.4255	23.2552	23.126	23.2125	23.2694	0.0264119	0.0861352	0.404581
A0A0H2V4N2	Uncharacterized protein OS=Escherichia coli O6:H1 (strain CFT073 / ATCC 700928 / UPEC) OX=199310 GN=ykgE PE=4 SV=1	ykgE	18.303	18.5641	18.5659	18.2644	17.6517	17.6782	17.4179	17.1779	0.00057423	0.00493344	-0.942952
A0A0H2V4N8	Putative electron transport protein ykgF OS=Escherichia coli O6:H1 (strain CFT073 / ATCC 700928 / UPEC) OX=199310 GN=ykgF PE=4 SV=1	ykgF	19.7013	20.1135	19.6813	19.557	19.2909	19.6364	19.3457	19.372	0.0494695	0.133428	-0.352029
A0A0H2V6M5	LUD	ykgG	16.9394	17.2101	16.9017	16.8539	16.1634	16.9155	16.2819	16.2045	0.0233902	0.0788556	-0.584948
A0A0H2V5J1	Maltose O-acetyltransferase OS=Escherichia coli O6:H1 (strain CFT073 / ATCC 700928 / UPEC) OX=199310 GN=ylaD PE=3 SV=1	ylaD	19.4775	19.6288	20.4123	19.8818	19.7141	19.3122	19.7577	19.6414	0.327358	0.448259	-0.243748
A0A0H2V4Z7	Uncharacterized protein OS=Escherichia coli O6:H1 (strain CFT073 / ATCC 700928 / UPEC) OX=199310 GN=ylbA PE=4 SV=1	ylbA	19.1003	19.4119	19.1922	19.1389	19.0007	19.3373	19.0041	19.1553	0.444813	0.557062	-0.0864704
A0A0H2V7A1	2-octaprenyl-3-methyl-6-methoxy-1,4-benzoquinol hydroxylase OS=Escherichia coli O6:H1 (strain CFT073 / ATCC 700928 / UPEC) OX=199310 GN=yleB PE=3 SV=1	yleB	18.2221	18.0378	17.7228	18.1908	18.1513	18.2831	17.7965	17.8507	0.892944	0.921786	-0.0229822
A0A0H2V5R7	ABC	ymbA	19.7277	19.522	19.525	19.4912	20.4205	20.5337	20.3471	20.2189	7.65992e-05	0.00115784	0.813596
P0AB47	Uncharacterized protein YmgD OS=Escherichia coli O6:H1 (strain CFT073 / ATCC 700928 / UPEC) OX=199310 GN=ymgD PE=3 SV=2	ymgD	20.0794	20.005	19.6654	18.4201	19.351	19.8224	19.3664	19.6601	0.985635	0.989972	0.0075394
Q8FI35	UPF0757 protein YmgG OS=Escherichia coli O6:H1 (strain CFT073 / ATCC 700928 / UPEC) OX=199310 GN=ymgG PE=3 SV=3	ymgG	18.1411	18.1702	17.9794	17.9271	20.0455	19.8801	19.948	20.0601	1.98327e-07	3.14645e-05	1.92898
A0A0H2V7I7	Uncharacterized protein OS=Escherichia coli O6:H1 (strain CFT073 / ATCC 700928 / UPEC) OX=199310 GN=yncE PE=4 SV=1	yncE	21.3229	21.5455	21.3369	20.5087	23.6747	23.7451	23.5629	23.6824	3.89451e-05	0.000768325	2.48781
A0A0H2V7D8	Aldehyde-dehydrogenase like protein yneI OS=Escherichia coli O6:H1 (strain CFT073 / ATCC 700928 / UPEC) OX=199310 GN=yneI PE=4 SV=1	yneI	17.4439	17.9251	18.4064	17.1973	16.9681	16.9713	17.1877	17.237	0.0567155	0.147209	-0.652125
Q8CW20	UPF0482 protein YnfB OS=Escherichia coli O6:H1 (strain CFT073 / ATCC 700928 / UPEC) OX=199310 GN=ynfB PE=3 SV=1	ynfB	18.8598	19.2908	19.2441	18.8314	20.6307	20.7839	20.6034	20.5395	2.11371e-05	0.000527767	1.58282
A0A0H2V8R7	ATP-dependent dethiobiotin synthetase BioD OS=Escherichia coli O6:H1 (strain CFT073 / ATCC 700928 / UPEC) OX=199310 GN=ynfK PE=3 SV=1	ynfK	18.2866	18.546	18.4731	18.4718	17.9563	17.5734	17.4391	17.4578	0.000729137	0.00606312	-0.837732
A0A0H2V7S2	Uncharacterized protein OS=Escherichia coli O6:H1 (strain CFT073 / ATCC 700928 / UPEC) OX=199310 GN=yniA PE=3 SV=1	yniA	20.1848	20.5056	20.2953	19.6864	20.1572	20.0788	19.9143	20.0963	0.578734	0.672594	-0.10642
A0A0H2V7Q6	Uncharacterized protein OS=Escherichia coli O6:H1 (strain CFT073 / ATCC 700928 / UPEC) OX=199310 GN=yniC PE=4 SV=1	yniC	19.8502	20.3286	20.4916	19.4935	20.7873	20.6744	20.3675	20.4697	0.0738034	0.169208	0.53379
P0AEB8	RutC family protein YoaB OS=Escherichia coli O6:H1 (strain CFT073 / ATCC 700928 / UPEC) OX=199310 GN=yoaB PE=3 SV=1	yoaB	20.7297	20.7737	20.5255	20.2844	21.1006	21.0779	20.9159	20.8423	0.0194575	0.0696212	0.405838
A0A0H2VA71	Uncharacterized protein OS=Escherichia coli O6:H1 (strain CFT073 / ATCC 700928 / UPEC) OX=199310 GN=yoaC PE=4 SV=1	yoaC	19.1482	19.1807	18.8961	17.9101	18.4379	18.6534	18.3542	18.4934	0.364242	0.480958	-0.299063
P0AA58	Protein YobA OS=Escherichia coli O6:H1 (strain CFT073 / ATCC 700928 / UPEC) OX=199310 GN=yobA PE=3 SV=1	yobA	17.3338	16.7124	16.5736	14.4609	16.4121	16.1446	16.5832	16.6904	0.778382	0.839875	0.187396
A0A0H2V962	Phosphotransferase RcsD OS=Escherichia coli O6:H1 (strain CFT073 / ATCC 700928 / UPEC) OX=199310 GN=yojN PE=3 SV=1	yojN	19.0282	19.1563	18.7511	18.7707	19.0505	18.751	18.895	18.9129	0.842397	0.885043	-0.0242125
Q8FFE0	Transcriptional regulatory protein YpdB OS=Escherichia coli O6:H1 (strain CFT073 / ATCC 700928 / UPEC) OX=199310 GN=ypdB PE=3 SV=2	ypdB	18.3362	18.4844	18.1545	18.2051	18.2757	18.3949	18.2647	18.4148	0.629239	0.714658	0.0424847
P64430	Uncharacterized protein YpfJ OS=Escherichia coli O6:H1 (strain CFT073 / ATCC 700928 / UPEC) OX=199310 GN=ypfJ PE=4 SV=1	ypfJ	19.8676	20.1115	19.7411	18.6745	19.4597	19.0725	19.7034	19.1112	0.48386	0.589173	-0.261981
A0A0H2V9X9	Uncharacterized protein OS=Escherichia coli O6:H1 (strain CFT073 / ATCC 700928 / UPEC) OX=199310 GN=yqaB PE=4 SV=1	yqaB	18.0166	18.1149	18.2541	17.6785	18.2774	18.4342	17.8479	17.9557	0.561639	0.657843	0.112776
A0A0H2VAA9	Flavodoxin-like domain-containing protein OS=Escherichia coli O6:H1 (strain CFT073 / ATCC 700928 / UPEC) OX=199310 GN=yqcA PE=4 SV=1	yqcA	20.1299	19.9253	20.3907	19.4587	19.7548	19.8761	19.7477	19.6842	0.33557	0.453672	-0.210453
Q8FE69	N(4)-acetylcytidine amidohydrolase OS=Escherichia coli O6:H1 (strain CFT073 / ATCC 700928 / UPEC) OX=199310 GN=yqfB PE=3 SV=1	yqfB	19.6045	19.8726	19.4923	19.4157	19.6368	19.8711	19.7015	19.7073	0.279018	0.404102	0.132925
P0A8W6	UPF0301 protein YqgE OS=Escherichia coli O6:H1 (strain CFT073 / ATCC 700928 / UPEC) OX=199310 GN=yqgE PE=3 SV=1	yqgE	19.0071	19.2943	19.0075	18.6278	19.3016	19.4735	19.1133	19.1214	0.14723	0.269997	0.268269
P0A8I2	Putative pre-16S rRNA nuclease OS=Escherichia coli O6:H1 (strain CFT073 / ATCC 700928 / UPEC) OX=199310 GN=yqgF PE=3 SV=1	yqgF	18.17	18.0723	18.4008	17.9217	18.4236	17.9709	18.1004	17.7259	0.643681	0.727956	-0.0859942
Q8FDL6	UPF0114 protein YqhA OS=Escherichia coli O6:H1 (strain CFT073 / ATCC 700928 / UPEC) OX=199310 GN=yqhA PE=3 SV=2	yqhA	17.3366	17.9216	17.4779	7.52259	18.3037	18.5538	18.1625	18.4354	0.238123	0.363092	3.29919
A0A0H2VB27	Hypothetical oxidoreductase yqhD OS=Escherichia coli O6:H1 (strain CFT073 / ATCC 700928 / UPEC) OX=199310 GN=yqhD PE=4 SV=1	yqhD	21.1689	21.4465	21.3821	21.2476	20.8829	20.8062	20.5293	20.5777	0.00121444	0.00863753	-0.612249
A0A0H2VAY6	Ubiquinone biosynthesis accessory factor UbiK OS=Escherichia coli O6:H1 (strain CFT073 / ATCC 700928 / UPEC) OX=199310 GN=yqiC PE=3 SV=1	yqiC	20.2099	20.2426	19.6522	19.2143	19.9122	20.4574	19.759	19.9493	0.535697	0.637924	0.189721
A0A0H2VB06	Protein yqjC OS=Escherichia coli O6:H1 (strain CFT073 / ATCC 700928 / UPEC) OX=199310 GN=yqjC PE=4 SV=1	yqjC	13.0299	12.8981	16.1458	11.5501	15.8325	15.8418	16.6585	16.7602	0.0290494	0.0913062	2.86726
P64582	Uncharacterized protein YqjD OS=Escherichia coli O6:H1 (strain CFT073 / ATCC 700928 / UPEC) OX=199310 GN=yqjD PE=3 SV=1	yqjD	20.7228	20.823	20.8807	20.182	20.8815	20.7493	20.5946	20.5086	0.867578	0.903185	0.0313474
A0A0H2VBA1	FAD-binding FR-type domain-containing protein OS=Escherichia coli O6:H1 (strain CFT073 / ATCC 700928 / UPEC) OX=199310 GN=yqjH PE=4 SV=1	yqjH	19.8519	19.8648	20.1392	19.9371	20.8396	20.7935	20.6623	20.7378	4.19219e-05	0.000779863	0.81002
A0A0H2VDN1	PadR domain-containing protein OS=Escherichia coli O6:H1 (strain CFT073 / ATCC 700928 / UPEC) OX=199310 GN=yqjI PE=4 SV=1	yqjI	19.1809	18.9019	19.2222	19.0196	18.9831	18.775	18.949	18.8815	0.0790499	0.177668	-0.183993
A0A0H2VDT7	Ribosomal RNA small subunit methyltransferase I OS=Escherichia coli O6:H1 (strain CFT073 / ATCC 700928 / UPEC) OX=199310 GN=yraL PE=3 SV=1	yraL	20.3619	20.4859	20.664	20.4952	20.3388	19.8284	20.0855	19.9796	0.0116838	0.0484952	-0.443681
P64597	Uncharacterized protein YraP OS=Escherichia coli O6:H1 (strain CFT073 / ATCC 700928 / UPEC) OX=199310 GN=yraP PE=3 SV=1	yraP	21.7782	22.0524	21.7466	20.7812	22.8135	23.0744	22.7761	22.7578	0.00457043	0.0235598	1.2659
A0A0H2VDV3	STAS domain-containing protein OS=Escherichia coli O6:H1 (strain CFT073 / ATCC 700928 / UPEC) OX=199310 GN=yrbB PE=4 SV=1	yrbB	16.7315	16.7514	16.6095	17.395	17.2998	16.9276	16.732	16.2291	0.801803	0.853921	-0.0747265
A0A0H2VCU1	Protein yrbC OS=Escherichia coli O6:H1 (strain CFT073 / ATCC 700928 / UPEC) OX=199310 GN=yrbC PE=4 SV=1	yrbC	18.0407	18.5005	17.5661	15.7017	18.2428	18.1147	19.2035	19.03	0.125742	0.245673	1.19549
A0A0H2VB44	MlaD domain-containing protein OS=Escherichia coli O6:H1 (strain CFT073 / ATCC 700928 / UPEC) OX=199310 GN=yrbD PE=4 SV=1	yrbD	20.7779	20.1419	20.624	20.2586	20.8828	20.4587	20.8076	20.6981	0.188482	0.314728	0.261196
A0A0H2VDZ5	Protein yrdA OS=Escherichia coli O6:H1 (strain CFT073 / ATCC 700928 / UPEC) OX=199310 GN=yrdA PE=4 SV=1	yrdA	18.3777	18.863	18.6714	17.8524	18.9711	19.2736	18.9585	18.8227	0.056507	0.147065	0.565345
A0A0H2VD43	ADP compounds hydrolase nudE OS=Escherichia coli O6:H1 (strain CFT073 / ATCC 700928 / UPEC) OX=199310 GN=yrfE PE=4 SV=1	yrfE	19.6819	19.871	19.759	19.6967	20.0837	20.1331	19.8822	19.8862	0.0206838	0.072964	0.244158
A0A0H2VBU0	Putative membrane protein igaA homolog OS=Escherichia coli O6:H1 (strain CFT073 / ATCC 700928 / UPEC) OX=199310 GN=yrfF PE=3 SV=1	yrfF	19.0667	19.0306	19.2284	18.8882	18.9822	19.0175	18.9533	18.698	0.212394	0.337382	-0.140766
A0A0H2VDN3	Uncharacterized protein OS=Escherichia coli O6:H1 (strain CFT073 / ATCC 700928 / UPEC) OX=199310 GN=ytfB PE=4 SV=1	ytfB	19.2139	19.6354	19.5639	19.0672	19.6197	19.6505	19.5999	19.7399	0.0904641	0.19509	0.2824
A0A0H2VG98	NmrA domain-containing protein OS=Escherichia coli O6:H1 (strain CFT073 / ATCC 700928 / UPEC) OX=199310 GN=ytfG PE=4 SV=1	ytfG	18.116	18.2194	18.3178	17.7128	18.3669	18.3233	18.1667	17.9745	0.493985	0.598021	0.116329
P0AE46	UPF0053 inner membrane protein YtfL OS=Escherichia coli O6:H1 (strain CFT073 / ATCC 700928 / UPEC) OX=199310 GN=ytfL PE=3 SV=1	ytfL	17.6346	18.0292	17.8612	20.6374	18.2321	18.2371	17.9824	18.3189	0.640211	0.725573	-0.348005
A0A0H2VGA3	Uncharacterized protein OS=Escherichia coli O6:H1 (strain CFT073 / ATCC 700928 / UPEC) OX=199310 GN=ytfN PE=4 SV=1	ytfN	19.4458	19.6332	19.4079	19.4682	19.1691	18.8471	18.8993	18.9245	0.000908416	0.00691261	-0.528758
P0AE49	Gamma-glutamylcyclotransferase family protein YtfP OS=Escherichia coli O6:H1 (strain CFT073 / ATCC 700928 / UPEC) OX=199310 GN=ytfP PE=3 SV=1	ytfP	19.6215	19.4772	19.3437	19.3756	19.623	19.6116	19.6524	19.6173	0.0348096	0.105352	0.171595
A0A0H2VE23	ABC transporter Periplasmic binding protein ytfQ OS=Escherichia coli O6:H1 (strain CFT073 / ATCC 700928 / UPEC) OX=199310 GN=ytfQ PE=4 SV=1	ytfQ	19.6701	19.7493	19.5531	19.5557	18.9281	19.0117	19.0259	18.9854	1.74951e-05	0.000465952	-0.644279
P0ADS3	Cell division protein ZapA OS=Escherichia coli O6:H1 (strain CFT073 / ATCC 700928 / UPEC) OX=199310 GN=zapA PE=3 SV=1	zapA	20.4037	20.5862	20.1214	19.6103	20.2966	20.6778	20.0159	20.221	0.646612	0.730238	0.122414
P0AF37	Cell division protein ZapB OS=Escherichia coli O6:H1 (strain CFT073 / ATCC 700928 / UPEC) OX=199310 GN=zapB PE=3 SV=1	zapB	22.3026	22.3498	22.285	21.7773	20.5934	21.1175	20.391	20.5853	0.00033141	0.00327571	-1.50686
Q8FL56	Cell division protein ZapD OS=Escherichia coli O6:H1 (strain CFT073 / ATCC 700928 / UPEC) OX=199310 GN=zapD PE=3 SV=1	zapD	20.6816	20.2847	20.101	20.0731	20.2236	20.3393	20.1071	20.1514	0.612065	0.700129	-0.0797381
Q8FFC0	Cell division protein ZipA OS=Escherichia coli O6:H1 (strain CFT073 / ATCC 700928 / UPEC) OX=199310 GN=zipA PE=3 SV=2	zipA	19.8569	20.1385	19.9253	17.1846	19.8536	19.5096	19.5587	19.7439	0.599665	0.690667	0.390171
A0A0H2VBZ2	Lead, cadmium, zinc and mercury transporting ATPase OS=Escherichia coli O6:H1 (strain CFT073 / ATCC 700928 / UPEC) OX=199310 GN=zntA PE=3 SV=1	zntA	19.8159	19.7934	19.9202	19.8718	19.3775	19.2631	19.1182	19.295	7.3334e-05	0.00113774	-0.586861
P0AC54	Glucose-6-phosphate 1-dehydrogenase OS=Escherichia coli O6:H1 (strain CFT073 / ATCC 700928 / UPEC) OX=199310 GN=zwf PE=3 SV=1	zwf	22.4887	22.7295	22.591	22.5646	22.8691	23.0024	22.8851	23.0412	0.00166402	0.0109938	0.355971

## Sheet: SupplementalTable_S2_GO_Enrich
Supplemental Table S2. Panther GO term enrichemnt test results. Results from analysis of significantly increasing and decreasing proteins are highlighted red and blue respectively.
Set of changing proteins	GO aspect	GO term	Identifier	Total in background	Total changing	Expected	over/under	fold enrichment	raw P-value	FDR
Increasing	GO biological process complete	antibiotic metabolic process	GO:0016999	6	6	0.29	+	20.73	5.71e-06	0.0142
Increasing	GO biological process complete	siderophore biosynthetic process from catechol	GO:0019540	6	6	0.29	+	20.73	5.71e-06	0.00712
Increasing	GO biological process complete	macrolide biosynthetic process	GO:0033068	6	6	0.29	+	20.73	5.71e-06	0.00474
Increasing	GO biological process complete	macrolide metabolic process	GO:0033067	6	6	0.29	+	20.73	5.71e-06	0.00356
Increasing	GO biological process complete	drug metabolic process	GO:0017144	6	6	0.29	+	20.73	5.71e-06	0.00285
Increasing	GO biological process complete	antibiotic biosynthetic process	GO:0017000	6	6	0.29	+	20.73	5.71e-06	0.00237
Increasing	GO biological process complete	lactone biosynthetic process	GO:1901336	6	6	0.29	+	20.73	5.71e-06	0.00203
Increasing	GO biological process complete	lactone metabolic process	GO:1901334	6	6	0.29	+	20.73	5.71e-06	0.00178
Increasing	GO biological process complete	enterobactin biosynthetic process	GO:0009239	6	6	0.29	+	20.73	5.71e-06	0.00158
Increasing	GO biological process complete	enterobactin metabolic process	GO:0009238	6	6	0.29	+	20.73	5.71e-06	0.00142
Increasing	GO biological process complete	polyketide biosynthetic process	GO:0030639	6	6	0.29	+	20.73	5.71e-06	0.00129
Increasing	GO biological process complete	polyketide metabolic process	GO:0030638	6	6	0.29	+	20.73	5.71e-06	0.00119
Increasing	GO biological process complete	catechol-containing compound biosynthetic process	GO:0009713	7	6	0.34	+	17.77	1.02e-05	0.00196
Increasing	GO biological process complete	catechol-containing compound metabolic process	GO:0009712	7	6	0.34	+	17.77	1.02e-05	0.00182
Increasing	GO biological process complete	phenol-containing compound biosynthetic process	GO:0046189	7	6	0.34	+	17.77	1.02e-05	0.0017
Increasing	GO biological process complete	phenol-containing compound metabolic process	GO:0018958	7	6	0.34	+	17.77	1.02e-05	0.00159
Increasing	GO biological process complete	secondary metabolite biosynthetic process	GO:0044550	7	6	0.34	+	17.77	1.02e-05	0.0015
Increasing	GO biological process complete	siderophore biosynthetic process	GO:0019290	7	6	0.34	+	17.77	1.02e-05	0.00142
Increasing	GO biological process complete	siderophore metabolic process	GO:0009237	7	6	0.34	+	17.77	1.02e-05	0.00134
Increasing	GO biological process complete	nonribosomal peptide biosynthetic process	GO:0019184	9	6	0.43	+	13.82	2.77e-05	0.00345
Increasing	GO biological process complete	secondary metabolic process	GO:0019748	9	6	0.43	+	13.82	2.77e-05	0.00329
Increasing	GO biological process complete	nucleobase-containing compound metabolic process	GO:0006139	347	3	16.74	-	0.18	2.98e-05	0.00337
Increasing	GO cellular component complete	iron-sulfur cluster assembly complex	GO:1990229	3	3	0.14	+	20.73	0.00169	0.0321
Increasing	GO cellular component complete	intrinsic component of periplasmic side of cell outer membrane	GO:0031246	9	4	0.43	+	9.21	0.00215	0.0377
Increasing	GO cellular component complete	intrinsic component of cell outer membrane	GO:0031230	19	6	0.92	+	6.55	0.000679	0.0172
Increasing	GO cellular component complete	outer membrane	GO:0019867	46	12	2.22	+	5.41	5.84e-06	0.000444
Increasing	GO cellular component complete	cell outer membrane	GO:0009279	43	11	2.07	+	5.3	1.76e-05	0.000805
Increasing	GO cellular component complete	external encapsulating structure	GO:0030312	48	11	2.32	+	4.75	4.29e-05	0.00163
Increasing	GO cellular component complete	cell envelope	GO:0030313	149	19	7.19	+	2.64	0.000102	0.00333
Increasing	GO cellular component complete	envelope	GO:0031975	150	19	7.24	+	2.63	0.000111	0.00316
Increasing	GO cellular component complete	cell periphery	GO:0071944	339	29	16.35	+	1.77	0.00145	0.03
Increasing	GO cellular component complete	membrane	GO:0016020	356	30	17.17	+	1.75	0.00112	0.0254
Increasing	GO cellular component complete	intracellular anatomical structure	GO:0005622	951	25	45.87	-	0.55	1.02e-06	0.000232
Increasing	GO cellular component complete	cytoplasm	GO:0005737	927	24	44.71	-	0.54	1.31e-06	0.000149
Increasing	GO cellular component complete	cytosol	GO:0005829	785	19	37.86	-	0.5	1.42e-05	0.00081
Decreasing	GO biological process complete	L-threonine catabolic process to propionate	GO:0070689	5	4	0.15	+	27.39	6.41e-05	0.0177
Decreasing	GO biological process complete	propionate metabolic process	GO:0019541	7	4	0.2	+	19.56	0.000161	0.0365
Decreasing	GO biological process complete	short-chain fatty acid metabolic process	GO:0046459	7	4	0.2	+	19.56	0.000161	0.0334
Decreasing	GO biological process complete	aspartate family amino acid catabolic process	GO:0009068	14	6	0.41	+	14.67	1.06e-05	0.00876
Decreasing	GO biological process complete	anaerobic respiration	GO:0009061	32	9	0.93	+	9.63	9.02e-07	0.00225
Decreasing	GO biological process complete	cellular respiration	GO:0045333	60	10	1.75	+	5.71	1.31e-05	0.00818
Decreasing	GO biological process complete	energy derivation by oxidation of organic compounds	GO:0015980	71	11	2.07	+	5.3	8.34e-06	0.0104
Decreasing	GO biological process complete	generation of precursor metabolites and energy	GO:0006091	116	12	3.39	+	3.54	0.000126	0.0313
Decreasing	GO biological process complete	oxidation-reduction process	GO:0055114	242	19	7.07	+	2.69	2.56e-05	0.00797
Decreasing	GO biological process complete	macromolecule metabolic process	GO:0043170	482	3	14.08	-	0.21	0.00017	0.0326
Decreasing	GO biological process complete	cellular biosynthetic process	GO:0044249	536	3	15.66	-	0.19	1.56e-05	0.00556
Decreasing	GO biological process complete	organic substance biosynthetic process	GO:1901576	542	3	15.83	-	0.19	1.45e-05	0.00602
Decreasing	GO biological process complete	biosynthetic process	GO:0009058	548	3	16.01	-	0.19	1.41e-05	0.00704
Decreasing	GO molecular function complete	molybdopterin cofactor binding	GO:0043546	11	5	0.32	+	15.56	5.04e-05	0.0217
Decreasing	GO molecular function complete	4 iron, 4 sulfur cluster binding	GO:0051539	60	13	1.75	+	7.42	2.98e-08	1.71e-05
Decreasing	GO molecular function complete	metal cluster binding	GO:0051540	72	15	2.1	+	7.13	3.01e-09	5.17e-06
Decreasing	GO molecular function complete	iron-sulfur cluster binding	GO:0051536	71	14	2.07	+	6.75	2.2e-08	1.89e-05
Decreasing	GO molecular function complete	oxidoreductase activity	GO:0016491	201	16	5.87	+	2.72	0.000134	0.046
Decreasing	GO cellular component complete	cytosol	GO:0005829	785	9	22.93	-	0.39	3.23e-05	0.00736
